# Supplementary material for: miR-141 and miR-200a, Revelation of New Possible Players in Modulation of Th17/Treg Differentiation and Pathogenesis of Multiple Sclerosis
Source: PLoS One. 2015 May 4;10(5):e0124555. doi: 10.1371/journal.pone.0124555 (PMC4418573; doi:10.1371/journal.pone.0124555)
Supplement: S2 Table — Table A shows predicated and validated targets of miR-141, using miRWalk and miRTarBase databases respectively. Similar data are shown for miR-200a in Table B. Common targets of both miRs are shown separately in Table C. EST profiles of miR-141 and miR-200a which contain predicated and validated mRNA targets of miR-141 in thymus and lymph node are shown in Tables D and E respectively. (XLSX) [file pone.0124555.s004.xlsx]

## Sheet: Table A
MicroRNA	Gene	miRwalk score (of 10 = number of databases that have confirmed each interaction)			Validated targets of miR-141 (miRTarBase)				Total number of validation methods
hsa-miR-141	DCUN1D3	9			ZEB2				4
hsa-miR-141	RNF145	9			ZEB1				3
hsa-miR-141	DNAJC13	9			DLX5				2
hsa-miR-141	C2orf42	9			BAP1				3
hsa-miR-141	TTR	9			KLF5				2
hsa-miR-141	CHD9	9			STK3				2
hsa-miR-141	ZEB2	9			TGFB2				3
hsa-miR-141	NAMPT	8			SFPQ				3
hsa-miR-141	GPHN	8			CLOCK				4
hsa-miR-141	HMG20A	8			BRD3				3
hsa-miR-141	DLC1	8			UBAP1				3
hsa-miR-141	OLFM1	8			PTEN				3
hsa-miR-141	TCERG1	8			ZFPM2				3
hsa-miR-141	OSBPL11	8			EIF4E				4
hsa-miR-141	CCDC128	8			PPARA				3
hsa-miR-141	CTNND2	8			YWHAG				3
hsa-miR-141	C5orf41	8			ELMO2				2
hsa-miR-141	DR1	8			KLHL20				2
hsa-miR-141	E2F3	8			ERBB2IP				2
hsa-miR-141	C3orf67	8			PTPRD				2
hsa-miR-141	JAZF1	8			WDR37				2
hsa-miR-141	ITGA11	8			MAPK14				3
hsa-miR-141	DNAJC8	8			CTBP2				2
hsa-miR-141	CLASP2	8			CDYL				2
hsa-miR-141	PHLPP	8			ACVR2B				2
hsa-miR-141	PDCD4	8
hsa-miR-141	GPR6	8
hsa-miR-141	H2AFZ	8
hsa-miR-141	FOXA1	8
hsa-miR-141	APBB2	8
hsa-miR-141	LTBP1	8
hsa-miR-141	ASTN1	8
hsa-miR-141	PCDH8	8
hsa-miR-141	YTHDF2	8
hsa-miR-141	ZFR	8
hsa-miR-141	SLC25A3	8
hsa-miR-141	WDR44	8
hsa-miR-141	POU4F2	8
hsa-miR-141	SLC39A9	8
hsa-miR-141	C1GALT1	8
hsa-miR-141	ALS2	8
hsa-miR-141	MAP2K4	8
hsa-miR-141	2014-03-07	8
hsa-miR-141	ST3GAL3	8
hsa-miR-141	STRN	8
hsa-miR-141	TAC1	8
hsa-miR-141	TAF12	8
hsa-miR-141	UGP2	8
hsa-miR-141	TTLL7	8
hsa-miR-141	CALCR	8
hsa-miR-141	C1orf21	8
hsa-miR-141	CUL3	8
hsa-miR-141	CDC14A	8
hsa-miR-141	CDC2L5	8
hsa-miR-141	CCNE2	8
hsa-miR-141	CD47	8
hsa-miR-141	PARP2	7
hsa-miR-141	ARPC5	7
hsa-miR-141	RBM7	7
hsa-miR-141	CDKN3	7
hsa-miR-141	PGRMC2	7
hsa-miR-141	LYPLA1	7
hsa-miR-141	SEC23A	7
hsa-miR-141	EXOC5	7
hsa-miR-141	IGF2BP2	7
hsa-miR-141	B3GNT2	7
hsa-miR-141	AKAP11	7
hsa-miR-141	SLC6A14	7
hsa-miR-141	CHP	7
hsa-miR-141	KLF12	7
hsa-miR-141	ACOT7	7
hsa-miR-141	LENG8	7
hsa-miR-141	SLC26A7	7
hsa-miR-141	TADA1L	7
hsa-miR-141	CNR1	7
hsa-miR-141	COX11	7
hsa-miR-141	TTBK2	7
hsa-miR-141	CTBP2	7
hsa-miR-141	SLC30A7	7
hsa-miR-141	SNF1LK	7
hsa-miR-141	SLC16A14	7
hsa-miR-141	FLJ31818	7
hsa-miR-141	DDX5	7
hsa-miR-141	ASXL1	7
hsa-miR-141	SLC26A2	7
hsa-miR-141	DUSP6	7
hsa-miR-141	EPHA2	7
hsa-miR-141	ELAVL2	7
hsa-miR-141	ELAVL4	7
hsa-miR-141	LOC201164	7
hsa-miR-141	KHDRBS2	7
hsa-miR-141	EPHA7	7
hsa-miR-141	HIPK1	7
hsa-miR-141	STX2	7
hsa-miR-141	C10orf56	7
hsa-miR-141	RBM24	7
hsa-miR-141	THSD7A	7
hsa-miR-141	PPM1E	7
hsa-miR-141	FKBP5	7
hsa-miR-141	WDFY3	7
hsa-miR-141	WDTC1	7
hsa-miR-141	MON2	7
hsa-miR-141	PDS5B	7
hsa-miR-141	FLT4	7
hsa-miR-141	BICD2	7
hsa-miR-141	SIRT1	7
hsa-miR-141	AP4E1	7
hsa-miR-141	TRAM1	7
hsa-miR-141	GTPBP4	7
hsa-miR-141	PRND	7
hsa-miR-141	FUS	7
hsa-miR-141	GAB1	7
hsa-miR-141	GABPB2	7
hsa-miR-141	MYRIP	7
hsa-miR-141	FBXW2	7
hsa-miR-141	LATS2	7
hsa-miR-141	RANBP6	7
hsa-miR-141	FOXP1	7
hsa-miR-141	GLRX	7
hsa-miR-141	GMFB	7
hsa-miR-141	GPR137C	7
hsa-miR-141	PIGW	7
hsa-miR-141	GRB2	7
hsa-miR-141	GRSF1	7
hsa-miR-141	EEF2K	7
hsa-miR-141	TRHDE	7
hsa-miR-141	HMGB1	7
hsa-miR-141	FOXA2	7
hsa-miR-141	HOXB5	7
hsa-miR-141	IL1A	7
hsa-miR-141	ITGAV	7
hsa-miR-141	TMEM110	7
hsa-miR-141	KCNJ2	7
hsa-miR-141	KPNA3	7
hsa-miR-141	LBR	7
hsa-miR-141	LOXL1	7
hsa-miR-141	MCM3	7
hsa-miR-141	MYH10	7
hsa-miR-141	PPP1R12A	7
hsa-miR-141	NUP98	7
hsa-miR-141	OAZ2	7
hsa-miR-141	PCDH9	7
hsa-miR-141	CRLF3	7
hsa-miR-141	ZC3HC1	7
hsa-miR-141	ATP6V1B2	7
hsa-miR-141	PITX2	7
hsa-miR-141	PLAG1	7
hsa-miR-141	PLEK	7
hsa-miR-141	UGT1A6	7
hsa-miR-141	FBXL19	7
hsa-miR-141	ZNF280D	7
hsa-miR-141	FAM46C	7
hsa-miR-141	FLJ20309	7
hsa-miR-141	PPP2CA	7
hsa-miR-141	OGFOD1	7
hsa-miR-141	LGR4	7
hsa-miR-141	ELMOD1	7
hsa-miR-141	DOCK10	7
hsa-miR-141	FRMD4A	7
hsa-miR-141	MAP7D1	7
hsa-miR-141	PRKCB1	7
hsa-miR-141	PRKCE	7
hsa-miR-141	CYP26B1	7
hsa-miR-141	MDM1	7
hsa-miR-141	CAMK1G	7
hsa-miR-141	KIDINS220	7
hsa-miR-141	MIB1	7
hsa-miR-141	SEMA6A	7
hsa-miR-141	SIPA1L2	7
hsa-miR-141	DIP2B	7
hsa-miR-141	TSHZ3	7
hsa-miR-141	RAP2C	7
hsa-miR-141	PTPRG	7
hsa-miR-141	ACTA1	7
hsa-miR-141	RARB	7
hsa-miR-141	BRUNOL6	7
hsa-miR-141	BCL9	7
hsa-miR-141	RPL22	7
hsa-miR-141	ATXN1	7
hsa-miR-141	SDC2	7
hsa-miR-141	CXCL12	7
hsa-miR-141	RMND5A	7
hsa-miR-141	TMEM135	7
hsa-miR-141	SLC20A1	7
hsa-miR-141	SOX5	7
hsa-miR-141	STAT4	7
hsa-miR-141	STK3	7
hsa-miR-141	STXBP1	7
hsa-miR-141	SYT4	7
hsa-miR-141	THBS1	7
hsa-miR-141	GPR137B	7
hsa-miR-141	TOP1	7
hsa-miR-141	TNFSF4	7
hsa-miR-141	WHSC1	7
hsa-miR-141	YWHAG	7
hsa-miR-141	ZNF19	7
hsa-miR-141	FAM118B	7
hsa-miR-141	SGK269	7
hsa-miR-141	C10orf97	7
hsa-miR-141	BRD3	7
hsa-miR-141	TNKS2	7
hsa-miR-141	BAP1	7
hsa-miR-141	SLC25A31	7
hsa-miR-141	BRMS1L	7
hsa-miR-141	JAGN1	7
hsa-miR-141	FBXL10	7
hsa-miR-141	RSPO3	7
hsa-miR-141	NUDCD1	7
hsa-miR-141	ZCCHC3	7
hsa-miR-141	BHLHB2	7
hsa-miR-141	IRS2	7
hsa-miR-141	ADAM23	7
hsa-miR-141	CCND2	7
hsa-miR-141	NRXN1	7
hsa-miR-141	TP53INP1	7
hsa-miR-141	CDC42BPB	7
hsa-miR-141	EDEM1	7
hsa-miR-141	RB1CC1	7
hsa-miR-141	OXSR1	7
hsa-miR-141	RNFT1	7
hsa-miR-141	PCTK2	7
hsa-miR-141	GNPDA1	6
hsa-miR-141	GJC1	6
hsa-miR-141	PTPRU	6
hsa-miR-141	CDH10	6
hsa-miR-141	FRY	6
hsa-miR-141	MPHOSPH9	6
hsa-miR-141	CDK6	6
hsa-miR-141	STX6	6
hsa-miR-141	COQ7	6
hsa-miR-141	IGSF6	6
hsa-miR-141	ZMPSTE24	6
hsa-miR-141	NET1	6
hsa-miR-141	APC2	6
hsa-miR-141	LANCL1	6
hsa-miR-141	PCGF3	6
hsa-miR-141	ATP8A1	6
hsa-miR-141	ST3GAL6	6
hsa-miR-141	TESK2	6
hsa-miR-141	COG5	6
hsa-miR-141	ZNF211	6
hsa-miR-141	SLC35A1	6
hsa-miR-141	SLC19A2	6
hsa-miR-141	MRPL28	6
hsa-miR-141	MTHFS	6
hsa-miR-141	CDC42EP3	6
hsa-miR-141	ATP5L	6
hsa-miR-141	KHDRBS3	6
hsa-miR-141	CTCF	6
hsa-miR-141	DCTN6	6
hsa-miR-141	GNA13	6
hsa-miR-141	TBR1	6
hsa-miR-141	PTGES3	6
hsa-miR-141	KIF1C	6
hsa-miR-141	PNPLA6	6
hsa-miR-141	RALBP1	6
hsa-miR-141	ERP29	6
hsa-miR-141	CHD2	6
hsa-miR-141	ATE1	6
hsa-miR-141	PRDM4	6
hsa-miR-141	FGFR1OP	6
hsa-miR-141	ABCB8	6
hsa-miR-141	SNX18	6
hsa-miR-141	XPOT	6
hsa-miR-141	GLB1L3	6
hsa-miR-141	ADCY7	6
hsa-miR-141	GLCCI1	6
hsa-miR-141	GABARAPL2	6
hsa-miR-141	ADC	6
hsa-miR-141	FMNL2	6
hsa-miR-141	CCDC85A	6
hsa-miR-141	OSBPL9	6
hsa-miR-141	KCTD12	6
hsa-miR-141	EVI5L	6
hsa-miR-141	GRIN3A	6
hsa-miR-141	SSX2IP	6
hsa-miR-141	FAM24A	6
hsa-miR-141	FAT3	6
hsa-miR-141	LRRK2	6
hsa-miR-141	C14orf28	6
hsa-miR-141	TARSL2	6
hsa-miR-141	CNP	6
hsa-miR-141	COL4A6	6
hsa-miR-141	LOC130074	6
hsa-miR-141	COL11A1	6
hsa-miR-141	LYPD6	6
hsa-miR-141	COL15A1	6
hsa-miR-141	COX15	6
hsa-miR-141	CPD	6
hsa-miR-141	MTPN	6
hsa-miR-141	CRK	6
hsa-miR-141	CRMP1	6
hsa-miR-141	STK35	6
hsa-miR-141	PLEKHA7	6
hsa-miR-141	CSNK1G3	6
hsa-miR-141	NCAN	6
hsa-miR-141	CSTA	6
hsa-miR-141	ZNF599	6
hsa-miR-141	SYT6	6
hsa-miR-141	CTNNA1	6
hsa-miR-141	FAM109B	6
hsa-miR-141	PPM1L	6
hsa-miR-141	SLC38A9	6
hsa-miR-141	PRELID2	6
hsa-miR-141	CYP1B1	6
hsa-miR-141	ADRBK1	6
hsa-miR-141	FAM84B	6
hsa-miR-141	FAM91A1	6
hsa-miR-141	TMTC2	6
hsa-miR-141	C14orf49	6
hsa-miR-141	DAPK1	6
hsa-miR-141	SPRED1	6
hsa-miR-141	ZNF100	6
hsa-miR-141	LONRF2	6
hsa-miR-141	DMXL1	6
hsa-miR-141	MIER3	6
hsa-miR-141	DCP2	6
hsa-miR-141	OLIG3	6
hsa-miR-141	ADAMTS18	6
hsa-miR-141	FAM9C	6
hsa-miR-141	DMWD	6
hsa-miR-141	DPYSL3	6
hsa-miR-141	JAG1	6
hsa-miR-141	DUSP3	6
hsa-miR-141	RDHE2	6
hsa-miR-141	EGR2	6
hsa-miR-141	FAM24B	6
hsa-miR-141	ELF2	6
hsa-miR-141	C1orf69	6
hsa-miR-141	PIP5K3	6
hsa-miR-141	LOC201725	6
hsa-miR-141	TMEM192	6
hsa-miR-141	FLJ38973	6
hsa-miR-141	ESRRG	6
hsa-miR-141	ACSL3	6
hsa-miR-141	FAP	6
hsa-miR-141	TYSND1	6
hsa-miR-141	TDRD6	6
hsa-miR-141	GPC2	6
hsa-miR-141	KCTD20	6
hsa-miR-141	ATF5	6
hsa-miR-141	FKBP1B	6
hsa-miR-141	HSPA4L	6
hsa-miR-141	RHOBTB3	6
hsa-miR-141	RNF44	6
hsa-miR-141	KIAA1012	6
hsa-miR-141	BAHD1	6
hsa-miR-141	SACM1L	6
hsa-miR-141	MMRN1	6
hsa-miR-141	FOXC1	6
hsa-miR-141	LIMCH1	6
hsa-miR-141	RIMS1	6
hsa-miR-141	FOXJ1	6
hsa-miR-141	PHLPPL	6
hsa-miR-141	PDZD2	6
hsa-miR-141	MYT1L	6
hsa-miR-141	NMNAT2	6
hsa-miR-141	HIC2	6
hsa-miR-141	ZCCHC14	6
hsa-miR-141	2014-09-07	6
hsa-miR-141	SNF1LK2	6
hsa-miR-141	LPHN2	6
hsa-miR-141	CAMSAP1L1	6
hsa-miR-141	CLEC16A	6
hsa-miR-141	FMO3	6
hsa-miR-141	CUX2	6
hsa-miR-141	USP22	6
hsa-miR-141	DPY19L1	6
hsa-miR-141	AFF2	6
hsa-miR-141	SR140	6
hsa-miR-141	KIAA0323	6
hsa-miR-141	MED13L	6
hsa-miR-141	ABCB10	6
hsa-miR-141	SEC11A	6
hsa-miR-141	MYST4	6
hsa-miR-141	CD2AP	6
hsa-miR-141	BACE1	6
hsa-miR-141	RABGAP1	6
hsa-miR-141	RAB38	6
hsa-miR-141	GSPT2	6
hsa-miR-141	PITPNB	6
hsa-miR-141	ATP6V0D2	6
hsa-miR-141	LASS6	6
hsa-miR-141	C10orf47	6
hsa-miR-141	C10orf93	6
hsa-miR-141	GABRB3	6
hsa-miR-141	CXorf23	6
hsa-miR-141	RIPK5	6
hsa-miR-141	FBXL2	6
hsa-miR-141	POT1	6
hsa-miR-141	SGMS1	6
hsa-miR-141	RWDD3	6
hsa-miR-141	NUDT13	6
hsa-miR-141	NECAP1	6
hsa-miR-141	ODZ4	6
hsa-miR-141	OSBPL3	6
hsa-miR-141	ERC2	6
hsa-miR-141	WDR21A	6
hsa-miR-141	STEAP2	6
hsa-miR-141	FBXL3	6
hsa-miR-141	GATA3	6
hsa-miR-141	GATA6	6
hsa-miR-141	FBXO3	6
hsa-miR-141	LHX6	6
hsa-miR-141	CNNM3	6
hsa-miR-141	OSTF1	6
hsa-miR-141	MDGA1	6
hsa-miR-141	AMPD2	6
hsa-miR-141	RAB30	6
hsa-miR-141	HTATSF1	6
hsa-miR-141	GNAI1	6
hsa-miR-141	GPM6B	6
hsa-miR-141	C11orf54	6
hsa-miR-141	WDR91	6
hsa-miR-141	GSR	6
hsa-miR-141	GYG1	6
hsa-miR-141	MDFIC	6
hsa-miR-141	SCHIP1	6
hsa-miR-141	TBX21	6
hsa-miR-141	HABP2	6
hsa-miR-141	HDGF	6
hsa-miR-141	HGF	6
hsa-miR-141	UBE2K	6
hsa-miR-141	HNRPAB	6
hsa-miR-141	HOXA11	6
hsa-miR-141	HOXB4	6
hsa-miR-141	HOXC13	6
hsa-miR-141	HRBL	6
hsa-miR-141	SPOPL	6
hsa-miR-141	RSPO2	6
hsa-miR-141	ZDHHC21	6
hsa-miR-141	ZNF677	6
hsa-miR-141	IFNAR1	6
hsa-miR-141	PLCXD3	6
hsa-miR-141	HCN1	6
hsa-miR-141	ACADSB	6
hsa-miR-141	ITGA6	6
hsa-miR-141	IRF6	6
hsa-miR-141	CCDC23	6
hsa-miR-141	RBM43	6
hsa-miR-141	ZC3H6	6
hsa-miR-141	CA13	6
hsa-miR-141	KCNS1	6
hsa-miR-141	KDR	6
hsa-miR-141	KPNA4	6
hsa-miR-141	TMEM46	6
hsa-miR-141	LCP2	6
hsa-miR-141	RGS7BP	6
hsa-miR-141	LPL	6
hsa-miR-141	ZBTB34	6
hsa-miR-141	LY9	6
hsa-miR-141	C5orf40	6
hsa-miR-141	MAGEB4	6
hsa-miR-141	MAP2	6
hsa-miR-141	MAT2A	6
hsa-miR-141	MBNL1	6
hsa-miR-141	MCAM	6
hsa-miR-141	MKLN1	6
hsa-miR-141	MMP16	6
hsa-miR-141	LOC440087	6
hsa-miR-141	RP11-11C5.2	6
hsa-miR-141	MSH2	6
hsa-miR-141	MTF1	6
hsa-miR-141	MYO5A	6
hsa-miR-141	NAP1L2	6
hsa-miR-141	ACO1	6
hsa-miR-141	NFYB	6
hsa-miR-141	SLC11A2	6
hsa-miR-141	PAPPA	6
hsa-miR-141	SPG3A	6
hsa-miR-141	SIDT2	6
hsa-miR-141	IER3IP1	6
hsa-miR-141	C15orf15	6
hsa-miR-141	UBAP1	6
hsa-miR-141	PCYOX1	6
hsa-miR-141	ANKFY1	6
hsa-miR-141	HSPC152	6
hsa-miR-141	PPHLN1	6
hsa-miR-141	PDGFRA	6
hsa-miR-141	ASB4	6
hsa-miR-141	RAPGEF6	6
hsa-miR-141	CD244	6
hsa-miR-141	CROP	6
hsa-miR-141	RAB8B	6
hsa-miR-141	PFKM	6
hsa-miR-141	SERPINB9	6
hsa-miR-141	PIN4	6
hsa-miR-141	PLAGL2	6
hsa-miR-141	CHIC1	6
hsa-miR-141	PMP2	6
hsa-miR-141	IL20RA	6
hsa-miR-141	PCBP3	6
hsa-miR-141	ERRFI1	6
hsa-miR-141	GDAP1	6
hsa-miR-141	SLC38A2	6
hsa-miR-141	POU3F2	6
hsa-miR-141	POU4F1	6
hsa-miR-141	UGT1A8	6
hsa-miR-141	NDFIP2	6
hsa-miR-141	INOC1	6
hsa-miR-141	PPARA	6
hsa-miR-141	MED1	6
hsa-miR-141	RBM35A	6
hsa-miR-141	PAQR5	6
hsa-miR-141	MTMR10	6
hsa-miR-141	ELOVL2	6
hsa-miR-141	HEATR2	6
hsa-miR-141	PAK1IP1	6
hsa-miR-141	FAM70A	6
hsa-miR-141	SLC35A5	6
hsa-miR-141	TMEM57	6
hsa-miR-141	LRRC1	6
hsa-miR-141	NEIL3	6
hsa-miR-141	ZNF654	6
hsa-miR-141	FBXW7	6
hsa-miR-141	C14orf106	6
hsa-miR-141	WDR33	6
hsa-miR-141	TRIM36	6
hsa-miR-141	GALNT10	6
hsa-miR-141	LRRC40	6
hsa-miR-141	PRKAB1	6
hsa-miR-141	ZNF416	6
hsa-miR-141	PRKACB	6
hsa-miR-141	VAC14	6
hsa-miR-141	SULF2	6
hsa-miR-141	KIAA1217	6
hsa-miR-141	SAR1A	6
hsa-miR-141	C2orf33	6
hsa-miR-141	PRDM10	6
hsa-miR-141	TULP4	6
hsa-miR-141	DDX24	6
hsa-miR-141	PLXDC1	6
hsa-miR-141	DOLPP1	6
hsa-miR-141	ANKRD50	6
hsa-miR-141	ZNF248	6
hsa-miR-141	KIAA1244	6
hsa-miR-141	PLEKHH1	6
hsa-miR-141	SRGAP1	6
hsa-miR-141	CASKIN1	6
hsa-miR-141	NUFIP2	6
hsa-miR-141	ALPK3	6
hsa-miR-141	KLHL8	6
hsa-miR-141	SLAIN2	6
hsa-miR-141	NOPE	6
hsa-miR-141	RAD23B	6
hsa-miR-141	ENPP5	6
hsa-miR-141	RFX1	6
hsa-miR-141	RHEB	6
hsa-miR-141	BACH2	6
hsa-miR-141	PPCDC	6
hsa-miR-141	RPL10	6
hsa-miR-141	SCD	6
hsa-miR-141	PRDM1	6
hsa-miR-141	SDHC	6
hsa-miR-141	SDHD	6
hsa-miR-141	SEL1L	6
hsa-miR-141	SELE	6
hsa-miR-141	PERP	6
hsa-miR-141	SFPQ	6
hsa-miR-141	PAPD5	6
hsa-miR-141	LMBR1	6
hsa-miR-141	XPO4	6
hsa-miR-141	C14orf135	6
hsa-miR-141	SH3GL2	6
hsa-miR-141	SHB	6
hsa-miR-141	TNS3	6
hsa-miR-141	FNDC3B	6
hsa-miR-141	METTL4	6
hsa-miR-141	RFXDC2	6
hsa-miR-141	SIM2	6
hsa-miR-141	SLC1A1	6
hsa-miR-141	WNK1	6
hsa-miR-141	SLC5A3	6
hsa-miR-141	SLC7A2	6
hsa-miR-141	SLC15A2	6
hsa-miR-141	SLC18A1	6
hsa-miR-141	SLC18A2	6
hsa-miR-141	SLC20A2	6
hsa-miR-141	MTMR9	6
hsa-miR-141	SNRPB2	6
hsa-miR-141	SON	6
hsa-miR-141	SOX11	6
hsa-miR-141	SP1	6
hsa-miR-141	SP4	6
hsa-miR-141	SRM	6
hsa-miR-141	STAT5A	6
hsa-miR-141	STAT5B	6
hsa-miR-141	STC1	6
hsa-miR-141	STCH	6
hsa-miR-141	SULT1C2	6
hsa-miR-141	SVIL	6
hsa-miR-141	KLF9	6
hsa-miR-141	KLF5	6
hsa-miR-141	TCF12	6
hsa-miR-141	TFAP2B	6
hsa-miR-141	TFAP2C	6
hsa-miR-141	TGFB2	6
hsa-miR-141	THBD	6
hsa-miR-141	TMF1	6
hsa-miR-141	TNFAIP3	6
hsa-miR-141	NR2C2	6
hsa-miR-141	TSC1	6
hsa-miR-141	CLIP2	6
hsa-miR-141	WRB	6
hsa-miR-141	XPC	6
hsa-miR-141	YY1	6
hsa-miR-141	ZNF711	6
hsa-miR-141	ZNF33A	6
hsa-miR-141	ZNF230	6
hsa-miR-141	PTP4A1	6
hsa-miR-141	CUEDC2	6
hsa-miR-141	C19orf42	6
hsa-miR-141	GCC1	6
hsa-miR-141	C4orf31	6
hsa-miR-141	ARMC7	6
hsa-miR-141	PANK3	6
hsa-miR-141	NARG2	6
hsa-miR-141	DHX40	6
hsa-miR-141	PLEKHF2	6
hsa-miR-141	YRDC	6
hsa-miR-141	ZYG11B	6
hsa-miR-141	NOL9	6
hsa-miR-141	THAP9	6
hsa-miR-141	WDR59	6
hsa-miR-141	BBS10	6
hsa-miR-141	QSER1	6
hsa-miR-141	FLJ12529	6
hsa-miR-141	THSD4	6
hsa-miR-141	ZC3H14	6
hsa-miR-141	L2HGDH	6
hsa-miR-141	PHC3	6
hsa-miR-141	CCDC6	6
hsa-miR-141	LRRC27	6
hsa-miR-141	KCNIP4	6
hsa-miR-141	NDFIP1	6
hsa-miR-141	CLPB	6
hsa-miR-141	CDADC1	6
hsa-miR-141	SYN3	6
hsa-miR-141	SMC1A	6
hsa-miR-141	FZD8	6
hsa-miR-141	DNAL1	6
hsa-miR-141	COG3	6
hsa-miR-141	NUDT12	6
hsa-miR-141	TLN2	6
hsa-miR-141	TMTC1	6
hsa-miR-141	CTTNBP2	6
hsa-miR-141	NBPF3	6
hsa-miR-141	WIBG	6
hsa-miR-141	PCGF5	6
hsa-miR-141	KIAA1826	6
hsa-miR-141	PHYHIPL	6
hsa-miR-141	MEGF11	6
hsa-miR-141	MEGF10	6
hsa-miR-141	ATRN	6
hsa-miR-141	OGT	6
hsa-miR-141	CBR4	6
hsa-miR-141	PPP1R15B	6
hsa-miR-141	SPRYD3	6
hsa-miR-141	UBASH3B	6
hsa-miR-141	PPFIBP1	6
hsa-miR-141	FBXL20	6
hsa-miR-141	PIK3R3	6
hsa-miR-141	DGKD	6
hsa-miR-141	SELI	6
hsa-miR-141	KMO	6
hsa-miR-141	UNC5C	6
hsa-miR-141	MAP2K1IP1	6
hsa-miR-141	CBL	6
hsa-miR-141	PABPC4	6
hsa-miR-141	SNAP23	6
hsa-miR-141	SUCLG2	6
hsa-miR-141	SUCLA2	6
hsa-miR-141	NRP2	6
hsa-miR-141	NRP1	6
hsa-miR-141	ANKRD13A	6
hsa-miR-141	HS6ST2	6
hsa-miR-141	LOC90379	6
hsa-miR-141	ANGPTL1	6
hsa-miR-141	USP14	6
hsa-miR-141	SYNGR1	6
hsa-miR-141	RSAD2	6
hsa-miR-141	YTHDC1	6
hsa-miR-141	SLC16A7	6
hsa-miR-141	XPR1	6
hsa-miR-141	ACVR2B	6
hsa-miR-141	SOCS6	6
hsa-miR-141	ZNF235	6
hsa-miR-141	ZNHIT3	6
hsa-miR-141	SNAP29	6
hsa-miR-141	MAPK1IP1L	6
hsa-miR-141	CIAO1	6
hsa-miR-141	CD28	6
hsa-miR-141	TTYH2	6
hsa-miR-141	CD80	6
hsa-miR-141	ORMDL3	6
hsa-miR-141	CRIPT	6
hsa-miR-141	MED26	6
hsa-miR-141	BAG2	6
hsa-miR-141	RNF7	6
hsa-miR-141	ARHGEF10	6
hsa-miR-141	RALGPS1	6
hsa-miR-141	HS2ST1	6
hsa-miR-141	TRAM2	6
hsa-miR-141	SEMA3E	6
hsa-miR-141	KIAA0256	6
hsa-miR-141	DOCK4	6
hsa-miR-141	HDAC4	6
hsa-miR-141	CD97	6
hsa-miR-141	RAPGEF5	6
hsa-miR-141	TM9SF4	6
hsa-miR-141	MTSS1	6
hsa-miR-141	MFAP3L	6
hsa-miR-141	MAGI2	6
hsa-miR-141	ZBTB39	6
hsa-miR-141	G3BP2	6
hsa-miR-141	CDC25A	6
hsa-miR-141	CDC25B	6
hsa-miR-141	TRUB1	6
hsa-miR-141	CCDC100	6
hsa-miR-141	RFTN1	6
hsa-miR-141	LOC388272	6
hsa-miR-141	SLMO2	6
hsa-miR-141	MBD5	6
hsa-miR-141	SLC17A6	6
hsa-miR-141	HIAT1	6
hsa-miR-141	SUPT6H	6
hsa-miR-141	DEK	6
hsa-miR-141	ZNF644	6
hsa-miR-141	RAB11A	6
hsa-miR-141	ZBTB33	5
hsa-miR-141	BCL2L10	5
hsa-miR-141	SH2B3	5
hsa-miR-141	HCN4	5
hsa-miR-141	INSL5	5
hsa-miR-141	FRAT1	5
hsa-miR-141	PIGK	5
hsa-miR-141	RANBP9	5
hsa-miR-141	DNAJB6	5
hsa-miR-141	ATP9A	5
hsa-miR-141	CDH12	5
hsa-miR-141	CTDSP2	5
hsa-miR-141	ARL4C	5
hsa-miR-141	RBM12	5
hsa-miR-141	CDH17	5
hsa-miR-141	SLC25A13	5
hsa-miR-141	SERF2	5
hsa-miR-141	CDK2	5
hsa-miR-141	LHFPL2	5
hsa-miR-141	CALCRL	5
hsa-miR-141	INADL	5
hsa-miR-141	WDR68	5
hsa-miR-141	CDK2AP2	5
hsa-miR-141	CDKN1B	5
hsa-miR-141	UBE4B	5
hsa-miR-141	DSCR3	5
hsa-miR-141	IKZF1	5
hsa-miR-141	SMYD5	5
hsa-miR-141	WARS2	5
hsa-miR-141	SEMA3A	5
hsa-miR-141	PIAS3	5
hsa-miR-141	SPON2	5
hsa-miR-141	ARIH2	5
hsa-miR-141	FST	5
hsa-miR-141	ZNF238	5
hsa-miR-141	TADA3L	5
hsa-miR-141	SLC9A6	5
hsa-miR-141	CRTAP	5
hsa-miR-141	IPO8	5
hsa-miR-141	ATG7	5
hsa-miR-141	CEBPG	5
hsa-miR-141	ARFGEF2	5
hsa-miR-141	SORBS1	5
hsa-miR-141	SMC2	5
hsa-miR-141	TXNIP	5
hsa-miR-141	IGF2BP1	5
hsa-miR-141	IGF2BP3	5
hsa-miR-141	YKT6	5
hsa-miR-141	CUGBP2	5
hsa-miR-141	CUGBP2	5
hsa-miR-141	FUT9	5
hsa-miR-141	NFAT5	5
hsa-miR-141	CFL2	5
hsa-miR-141	RBBP9	5
hsa-miR-141	NUP50	5
hsa-miR-141	ZBTB6	5
hsa-miR-141	WASF3	5
hsa-miR-141	FRS2	5
hsa-miR-141	C5orf3	5
hsa-miR-141	ZNF275	5
hsa-miR-141	PGRMC1	5
hsa-miR-141	CEACAM7	5
hsa-miR-141	RAB10	5
hsa-miR-141	PPARGC1A	5
hsa-miR-141	MALT1	5
hsa-miR-141	MMP24	5
hsa-miR-141	CPSF4	5
hsa-miR-141	BTNL3	5
hsa-miR-141	MORF4L1	5
hsa-miR-141	EHD1	5
hsa-miR-141	MSL3L1	5
hsa-miR-141	TMED10	5
hsa-miR-141	ASCC3	5
hsa-miR-141	LILRA1	5
hsa-miR-141	RBPMS	5
hsa-miR-141	RAB31	5
hsa-miR-141	CPSF6	5
hsa-miR-141	DUS4L	5
hsa-miR-141	RER1	5
hsa-miR-141	ADAMTS8	5
hsa-miR-141	PRSS23	5
hsa-miR-141	FOXN3	5
hsa-miR-141	KIF3A	5
hsa-miR-141	ZWINT	5
hsa-miR-141	LDB3	5
hsa-miR-141	ERLIN2	5
hsa-miR-141	MAP4K5	5
hsa-miR-141	CHKA	5
hsa-miR-141	CHM	5
hsa-miR-141	CHML	5
hsa-miR-141	GALNT6	5
hsa-miR-141	HPS5	5
hsa-miR-141	NXPH4	5
hsa-miR-141	PRRT2	5
hsa-miR-141	C14orf126	5
hsa-miR-141	DCTN3	5
hsa-miR-141	TP53RK	5
hsa-miR-141	VPS26B	5
hsa-miR-141	GPR182	5
hsa-miR-141	MGAT4A	5
hsa-miR-141	ACOT7	5
hsa-miR-141	TEX261	5
hsa-miR-141	RNF13	5
hsa-miR-141	RNF13	5
hsa-miR-141	CHRNA4	5
hsa-miR-141	LACTB	5
hsa-miR-141	MAL2	5
hsa-miR-141	TMEM132B	5
hsa-miR-141	GALNT13	5
hsa-miR-141	OSBPL8	5
hsa-miR-141	OSBPL10	5
hsa-miR-141	C1QTNF3	5
hsa-miR-141	TMEM123	5
hsa-miR-141	WDR31	5
hsa-miR-141	ZNF618	5
hsa-miR-141	ADCY9	5
hsa-miR-141	DDIT4L	5
hsa-miR-141	RAB42	5
hsa-miR-141	SLC25A26	5
hsa-miR-141	WDFY2	5
hsa-miR-141	LYSMD3	5
hsa-miR-141	ZMYND19	5
hsa-miR-141	FAM36A	5
hsa-miR-141	OLIG1	5
hsa-miR-141	CENTD1	5
hsa-miR-141	CLCN6	5
hsa-miR-141	C10orf90	5
hsa-miR-141	ZNF488	5
hsa-miR-141	ADD3	5
hsa-miR-141	SLC36A4	5
hsa-miR-141	CLN5	5
hsa-miR-141	C12orf59	5
hsa-miR-141	SLC15A4	5
hsa-miR-141	ZNF641	5
hsa-miR-141	TPH2	5
hsa-miR-141	UNQ1887	5
hsa-miR-141	FRMD6	5
hsa-miR-141	SLC25A29	5
hsa-miR-141	NIPA1	5
hsa-miR-141	C16orf63	5
hsa-miR-141	CNTD1	5
hsa-miR-141	ZFP3	5
hsa-miR-141	ADH1B	5
hsa-miR-141	ZNF491	5
hsa-miR-141	SHE	5
hsa-miR-141	B3GALT6	5
hsa-miR-141	TYW3	5
hsa-miR-141	ZNF684	5
hsa-miR-141	C1orf88	5
hsa-miR-141	VSTM2L	5
hsa-miR-141	COL4A3	5
hsa-miR-141	ZNF831	5
hsa-miR-141	CST9L	5
hsa-miR-141	LOC129293	5
hsa-miR-141	C2orf60	5
hsa-miR-141	CMPK2	5
hsa-miR-141	TAF8	5
hsa-miR-141	ACVR1C	5
hsa-miR-141	PQLC3	5
hsa-miR-141	ZPLD1	5
hsa-miR-141	LRRC15	5
hsa-miR-141	TMEM42	5
hsa-miR-141	FLJ44379	5
hsa-miR-141	CPEB2	5
hsa-miR-141	ADORA1	5
hsa-miR-141	GRPEL2	5
hsa-miR-141	ADAT2	5
hsa-miR-141	STXBP5	5
hsa-miR-141	STXBP5	5
hsa-miR-141	VPS37A	5
hsa-miR-141	ADHFE1	5
hsa-miR-141	LOC137886	5
hsa-miR-141	C9orf135	5
hsa-miR-141	CREB1	5
hsa-miR-141	CXorf41	5
hsa-miR-141	APOOL	5
hsa-miR-141	UPRT	5
hsa-miR-141	CRIP2	5
hsa-miR-141	GAB3	5
hsa-miR-141	SPIN4	5
hsa-miR-141	CRKL	5
hsa-miR-141	ADORA3	5
hsa-miR-141	TCEAL2	5
hsa-miR-141	TRIM69	5
hsa-miR-141	ADAMTS14	5
hsa-miR-141	NRSN1	5
hsa-miR-141	ADPRH	5
hsa-miR-141	DUSP19	5
hsa-miR-141	MPP7	5
hsa-miR-141	SYT9	5
hsa-miR-141	FAM76B	5
hsa-miR-141	KDELC2	5
hsa-miR-141	LAYN	5
hsa-miR-141	CSF3	5
hsa-miR-141	CSF3	5
hsa-miR-141	KRT80	5
hsa-miR-141	RAD9B	5
hsa-miR-141	CSNK1A1	5
hsa-miR-141	CSNK2A1	5
hsa-miR-141	CSNK2A1	5
hsa-miR-141	LYSMD4	5
hsa-miR-141	MESP2	5
hsa-miR-141	CMTM4	5
hsa-miR-141	ZNF785	5
hsa-miR-141	RUNDC1	5
hsa-miR-141	KCTD11	5
hsa-miR-141	TMEM99	5
hsa-miR-141	C18orf25	5
hsa-miR-141	ANKRD29	5
hsa-miR-141	ZNF418	5
hsa-miR-141	ZNF420	5
hsa-miR-141	PHF13	5
hsa-miR-141	EXOC8	5
hsa-miR-141	PDIK1L	5
hsa-miR-141	C20orf196	5
hsa-miR-141	ADRA2A	5
hsa-miR-141	HORMAD2	5
hsa-miR-141	ENTHD1	5
hsa-miR-141	FBXO41	5
hsa-miR-141	C2orf67	5
hsa-miR-141	FAM84A	5
hsa-miR-141	CCDC80	5
hsa-miR-141	RNF38	5
hsa-miR-141	ZCWPW2	5
hsa-miR-141	ADRB1	5
hsa-miR-141	CYB561	5
hsa-miR-141	ABCA13	5
hsa-miR-141	AMOTL1	5
hsa-miR-141	LOC155006	5
hsa-miR-141	CYP3A7	5
hsa-miR-141	CYP2B6	5
hsa-miR-141	CYP2C8	5
hsa-miR-141	ADRBK2	5
hsa-miR-141	CDCA2	5
hsa-miR-141	RDH10	5
hsa-miR-141	CYP3A4	5
hsa-miR-141	TMEM74	5
hsa-miR-141	C9orf66	5
hsa-miR-141	TTLL11	5
hsa-miR-141	MOSPD2	5
hsa-miR-141	MGC24039	5
hsa-miR-141	DGKQ	5
hsa-miR-141	EML5	5
hsa-miR-141	DARS	5
hsa-miR-141	ZFP1	5
hsa-miR-141	RHBDL3	5
hsa-miR-141	DBT	5
hsa-miR-141	DEDD2	5
hsa-miR-141	OR7D2	5
hsa-miR-141	AP2B1	5
hsa-miR-141	DCK	5
hsa-miR-141	IL28RA	5
hsa-miR-141	PAQR7	5
hsa-miR-141	DCX	5
hsa-miR-141	WFDC13	5
hsa-miR-141	AEBP1	5
hsa-miR-141	DDOST	5
hsa-miR-141	PRICKLE2	5
hsa-miR-141	KLHDC6	5
hsa-miR-141	SPATA5	5
hsa-miR-141	RBM46	5
hsa-miR-141	LIX1	5
hsa-miR-141	ZNF800	5
hsa-miR-141	SLC30A8	5
hsa-miR-141	COL22A1	5
hsa-miR-141	QSOX2	5
hsa-miR-141	GLIS3	5
hsa-miR-141	NUDT10	5
hsa-miR-141	FAM9A	5
hsa-miR-141	DIO2	5
hsa-miR-141	DLAT	5
hsa-miR-141	DLG3	5
hsa-miR-141	AGA	5
hsa-miR-141	DNA2	5
hsa-miR-141	DYNC1I1	5
hsa-miR-141	DOCK1	5
hsa-miR-141	DRD2	5
hsa-miR-141	AGT	5
hsa-miR-141	DUSP1	5
hsa-miR-141	E2F2	5
hsa-miR-141	E2F4	5
hsa-miR-141	EDA	5
hsa-miR-141	EDG1	5
hsa-miR-141	EEF1A1	5
hsa-miR-141	EIF2C4	5
hsa-miR-141	MEGF9	5
hsa-miR-141	EGFR	5
hsa-miR-141	AHR	5
hsa-miR-141	TMEM16F	5
hsa-miR-141	EIF2S3	5
hsa-miR-141	EIF4EBP2	5
hsa-miR-141	ZNF627	5
hsa-miR-141	TXLNA	5
hsa-miR-141	TCTEX1D1	5
hsa-miR-141	CREG2	5
hsa-miR-141	C2orf13	5
hsa-miR-141	TMEM17	5
hsa-miR-141	SPRED2	5
hsa-miR-141	FBXO45	5
hsa-miR-141	EMP1	5
hsa-miR-141	TRIM65	5
hsa-miR-141	TMEM154	5
hsa-miR-141	AIM1	5
hsa-miR-141	TAPT1	5
hsa-miR-141	CCDC125	5
hsa-miR-141	LOC203547	5
hsa-miR-141	AK2	5
hsa-miR-141	EPHB1	5
hsa-miR-141	STX2	5
hsa-miR-141	C3orf58	5
hsa-miR-141	CLN8	5
hsa-miR-141	ERBB4	5
hsa-miR-141	EREG	5
hsa-miR-141	ESRRG	5
hsa-miR-141	ALB	5
hsa-miR-141	EXTL1	5
hsa-miR-141	EZH1	5
hsa-miR-141	F5	5
hsa-miR-141	F9	5
hsa-miR-141	BPTF	5
hsa-miR-141	ALDH1B1	5
hsa-miR-141	C10orf63	5
hsa-miR-141	ALDH1A3	5
hsa-miR-141	HEPACAM	5
hsa-miR-141	JMJD1C	5
hsa-miR-141	C6orf65	5
hsa-miR-141	LEMD2	5
hsa-miR-141	FOXK1	5
hsa-miR-141	MMD2	5
hsa-miR-141	ATXN7L1	5
hsa-miR-141	NKAPL	5
hsa-miR-141	SEMA3D	5
hsa-miR-141	FECH	5
hsa-miR-141	FGF13	5
hsa-miR-141	FGFR1	5
hsa-miR-141	TFEC	5
hsa-miR-141	COPZ1	5
hsa-miR-141	PHLDA1	5
hsa-miR-141	NLGN4Y	5
hsa-miR-141	RAB11FIP2	5
hsa-miR-141	VASH1	5
hsa-miR-141	ZNF507	5
hsa-miR-141	AAK1	5
hsa-miR-141	ADNP2	5
hsa-miR-141	CHSY1	5
hsa-miR-141	DZIP1	5
hsa-miR-141	WDR37	5
hsa-miR-141	DIS3	5
hsa-miR-141	CARD8	5
hsa-miR-141	EPN2	5
hsa-miR-141	MTMR15	5
hsa-miR-141	NCBP2	5
hsa-miR-141	CD93	5
hsa-miR-141	ATF6	5
hsa-miR-141	STK38L	5
hsa-miR-141	JMJD2B	5
hsa-miR-141	KIF21B	5
hsa-miR-141	ZHX3	5
hsa-miR-141	ZNF609	5
hsa-miR-141	TBC1D9B	5
hsa-miR-141	SWAP70	5
hsa-miR-141	TRIM35	5
hsa-miR-141	FOXO3	5
hsa-miR-141	CDC2L6	5
hsa-miR-141	NFASC	5
hsa-miR-141	MAP3K7IP2	5
hsa-miR-141	GLT25D2	5
hsa-miR-141	PLXND1	5
hsa-miR-141	FLI1	5
hsa-miR-141	EPB41L3	5
hsa-miR-141	SMC5	5
hsa-miR-141	ANKLE2	5
hsa-miR-141	DCUN1D4	5
hsa-miR-141	CLCC1	5
hsa-miR-141	TBC1D9	5
hsa-miR-141	WDR43	5
hsa-miR-141	GGA3	5
hsa-miR-141	RTF1	5
hsa-miR-141	GPD1L	5
hsa-miR-141	PASK	5
hsa-miR-141	MESDC2	5
hsa-miR-141	RCOR1	5
hsa-miR-141	UBXD2	5
hsa-miR-141	FBXL7	5
hsa-miR-141	KIAA0182	5
hsa-miR-141	SYT11	5
hsa-miR-141	BAT2D1	5
hsa-miR-141	TBC1D1	5
hsa-miR-141	PDS5A	5
hsa-miR-141	KIAA0556	5
hsa-miR-141	RP1-21O18.1	5
hsa-miR-141	DNMBP	5
hsa-miR-141	TSPYL4	5
hsa-miR-141	KLHL18	5
hsa-miR-141	LPHN3	5
hsa-miR-141	FBXW11	5
hsa-miR-141	ICOSLG	5
hsa-miR-141	SLC9A8	5
hsa-miR-141	KIAA0467	5
hsa-miR-141	PHF15	5
hsa-miR-141	KIAA1045	5
hsa-miR-141	ZNF629	5
hsa-miR-141	PPP1R13B	5
hsa-miR-141	AHCYL2	5
hsa-miR-141	EXOSC2	5
hsa-miR-141	DICER1	5
hsa-miR-141	RYBP	5
hsa-miR-141	ICMT	5
hsa-miR-141	BRD4	5
hsa-miR-141	LEPROTL1	5
hsa-miR-141	CES3	5
hsa-miR-141	MACF1	5
hsa-miR-141	KIAA0240	5
hsa-miR-141	KCTD2	5
hsa-miR-141	FOSB	5
hsa-miR-141	TTC33	5
hsa-miR-141	ZNF346	5
hsa-miR-141	SMUG1	5
hsa-miR-141	FPRL2	5
hsa-miR-141	CORO1C	5
hsa-miR-141	PRKD3	5
hsa-miR-141	C9orf5	5
hsa-miR-141	AIPL1	5
hsa-miR-141	FLRT2	5
hsa-miR-141	APOL2	5
hsa-miR-141	ATP6V1C2	5
hsa-miR-141	SLC17A8	5
hsa-miR-141	ALPP	5
hsa-miR-141	ALPPL2	5
hsa-miR-141	NR5A1	5
hsa-miR-141	RICTOR	5
hsa-miR-141	CADM2	5
hsa-miR-141	G6PC	5
hsa-miR-141	MSRB3	5
hsa-miR-141	YTHDF3	5
hsa-miR-141	RNF169	5
hsa-miR-141	FAM26E	5
hsa-miR-141	GAGE1	5
hsa-miR-141	NAALADL2	5
hsa-miR-141	ZDHHC23	5
hsa-miR-141	COL24A1	5
hsa-miR-141	GABRA5	5
hsa-miR-141	ZNF549	5
hsa-miR-141	SCML4	5
hsa-miR-141	GABRG1	5
hsa-miR-141	TCERG1L	5
hsa-miR-141	WDR72	5
hsa-miR-141	GABRR1	5
hsa-miR-141	SNX33	5
hsa-miR-141	FBXO7	5
hsa-miR-141	SVIP	5
hsa-miR-141	HECTD1	5
hsa-miR-141	MOBKL3	5
hsa-miR-141	ZNF345	5
hsa-miR-141	GALR1	5
hsa-miR-141	C3orf17	5
hsa-miR-141	SPEF1	5
hsa-miR-141	FAM119B	5
hsa-miR-141	IFFO	5
hsa-miR-141	CCDC28A	5
hsa-miR-141	HSPA12A	5
hsa-miR-141	CNRIP1	5
hsa-miR-141	GEMIN5	5
hsa-miR-141	NSL1	5
hsa-miR-141	DAK	5
hsa-miR-141	GLCE	5
hsa-miR-141	SS18L1	5
hsa-miR-141	UBXD7	5
hsa-miR-141	KIAA0888	5
hsa-miR-141	DNM3	5
hsa-miR-141	KLK13	5
hsa-miR-141	C10orf137	5
hsa-miR-141	NAT9	5
hsa-miR-141	NOC2L	5
hsa-miR-141	GAS1	5
hsa-miR-141	OR2F1	5
hsa-miR-141	GBE1	5
hsa-miR-141	LHX6	5
hsa-miR-141	PLEK2	5
hsa-miR-141	CNNM4	5
hsa-miR-141	HEYL	5
hsa-miR-141	EIF2C1	5
hsa-miR-141	IL1F5	5
hsa-miR-141	PCOLCE2	5
hsa-miR-141	HS6ST3	5
hsa-miR-141	NUFIP1	5
hsa-miR-141	GGCX	5
hsa-miR-141	ABL2	5
hsa-miR-141	TPK1	5
hsa-miR-141	KCNV1	5
hsa-miR-141	ACAD8	5
hsa-miR-141	MTBP	5
hsa-miR-141	TAF5L	5
hsa-miR-141	CACYBP	5
hsa-miR-141	DKK3	5
hsa-miR-141	DKK2	5
hsa-miR-141	AFF4	5
hsa-miR-141	PSCD4	5
hsa-miR-141	KIAA1274	5
hsa-miR-141	PDCD4	5
hsa-miR-141	PCDH17	5
hsa-miR-141	ZNF638	5
hsa-miR-141	POLL	5
hsa-miR-141	GLI2	5
hsa-miR-141	GLI3	5
hsa-miR-141	CECR6	5
hsa-miR-141	GNA12	5
hsa-miR-141	GNB1	5
hsa-miR-141	GNG7	5
hsa-miR-141	GOLGA3	5
hsa-miR-141	GPD1	5
hsa-miR-141	AQP11	5
hsa-miR-141	GPR3	5
hsa-miR-141	PGM2L1	5
hsa-miR-141	ZNF740	5
hsa-miR-141	ANKRD52	5
hsa-miR-141	SPRYD4	5
hsa-miR-141	C12orf40	5
hsa-miR-141	C14orf68	5
hsa-miR-141	GDPD1	5
hsa-miR-141	ZNF547	5
hsa-miR-141	SLC25A42	5
hsa-miR-141	FAM102B	5
hsa-miR-141	SYPL2	5
hsa-miR-141	RSPO1	5
hsa-miR-141	GPR26	5
hsa-miR-141	NKIRAS1	5
hsa-miR-141	C3orf33	5
hsa-miR-141	ZNF660	5
hsa-miR-141	LOC285382	5
hsa-miR-141	COX18	5
hsa-miR-141	LOC285636	5
hsa-miR-141	SFRS12IP1	5
hsa-miR-141	EFHA2	5
hsa-miR-141	ZFP41	5
hsa-miR-141	ATP11C	5
hsa-miR-141	GRK6	5
hsa-miR-141	MKNK2	5
hsa-miR-141	CCDC56	5
hsa-miR-141	MRPL42	5
hsa-miR-141	NR3C1	5
hsa-miR-141	HSPC159	5
hsa-miR-141	DNAJC15	5
hsa-miR-141	N6AMT1	5
hsa-miR-141	CD274	5
hsa-miR-141	GRM6	5
hsa-miR-141	GRM7	5
hsa-miR-141	CXCL2	5
hsa-miR-141	TMOD3	5
hsa-miR-141	YPEL1	5
hsa-miR-141	SNX10	5
hsa-miR-141	RBM15B	5
hsa-miR-141	SEC61A1	5
hsa-miR-141	PURG	5
hsa-miR-141	POMT2	5
hsa-miR-141	BAZ2B	5
hsa-miR-141	NXPH1	5
hsa-miR-141	H1F0	5
hsa-miR-141	HADHB	5
hsa-miR-141	HAS3	5
hsa-miR-141	HDAC2	5
hsa-miR-141	VSX1	5
hsa-miR-141	KCNIP2	5
hsa-miR-141	CD209	5
hsa-miR-141	EHD3	5
hsa-miR-141	MNX1	5
hsa-miR-141	HLF	5
hsa-miR-141	AOC2	5
hsa-miR-141	HMGCS1	5
hsa-miR-141	APAF1	5
hsa-miR-141	HNMT	5
hsa-miR-141	SLC29A2	5
hsa-miR-141	HNRPF	5
hsa-miR-141	TLX1	5
hsa-miR-141	HOXC8	5
hsa-miR-141	HOXC9	5
hsa-miR-141	MMAB	5
hsa-miR-141	XIAP	5
hsa-miR-141	APLP2	5
hsa-miR-141	FOXN2	5
hsa-miR-141	HTR2A	5
hsa-miR-141	HTR2C	5
hsa-miR-141	HTR5A	5
hsa-miR-141	HTR7	5
hsa-miR-141	ICAM1	5
hsa-miR-141	S100A7A	5
hsa-miR-141	MSL-1	5
hsa-miR-141	ZNF678	5
hsa-miR-141	CCDC39	5
hsa-miR-141	MYLK4	5
hsa-miR-141	KIAA2022	5
hsa-miR-141	ZC3H12B	5
hsa-miR-141	COX8C	5
hsa-miR-141	GLDN	5
hsa-miR-141	IDS	5
hsa-miR-141	ZKSCAN2	5
hsa-miR-141	AQP8	5
hsa-miR-141	IFIT2	5
hsa-miR-141	NAP5	5
hsa-miR-141	IFNA8	5
hsa-miR-141	PAQR9	5
hsa-miR-141	ZNF81	5
hsa-miR-141	PDDC1	5
hsa-miR-141	ANKDD1A	5
hsa-miR-141	FAM33A	5
hsa-miR-141	ICHTHYIN	5
hsa-miR-141	NUP43	5
hsa-miR-141	IGHMBP2	5
hsa-miR-141	SLCO4C1	5
hsa-miR-141	ZNF445	5
hsa-miR-141	BMP8A	5
hsa-miR-141	IL1RAP	5
hsa-miR-141	IL8RA	5
hsa-miR-141	IL12B	5
hsa-miR-141	IL13RA1	5
hsa-miR-141	ZBTB41	5
hsa-miR-141	AQP4	5
hsa-miR-141	INCENP	5
hsa-miR-141	INSM1	5
hsa-miR-141	INSR	5
hsa-miR-141	ITGA4	5
hsa-miR-141	ITGB3	5
hsa-miR-141	ITGB8	5
hsa-miR-141	KCNA7	5
hsa-miR-141	FAM73A	5
hsa-miR-141	C9orf165	5
hsa-miR-141	KCNJ13	5
hsa-miR-141	KIF3C	5
hsa-miR-141	RANBP5	5
hsa-miR-141	KRAS	5
hsa-miR-141	LOC388381	5
hsa-miR-141	SLC6A17	5
hsa-miR-141	KRT82	5
hsa-miR-141	LOC389073	5
hsa-miR-141	VGLL3	5
hsa-miR-141	CCDC4	5
hsa-miR-141	FLJ41603	5
hsa-miR-141	LIN28B	5
hsa-miR-141	SAMD5	5
hsa-miR-141	LAIR1	5
hsa-miR-141	ZNF793	5
hsa-miR-141	LAMC1	5
hsa-miR-141	LAMC2	5
hsa-miR-141	ARHGAP1	5
hsa-miR-141	LEP	5
hsa-miR-141	LETM1	5
hsa-miR-141	LIF	5
hsa-miR-141	RHOH	5
hsa-miR-141	SHC4	5
hsa-miR-141	ARL1	5
hsa-miR-141	FLJ40142	5
hsa-miR-141	KLHL31	5
hsa-miR-141	LOX	5
hsa-miR-141	SNX30	5
hsa-miR-141	LPP	5
hsa-miR-141	ARL3	5
hsa-miR-141	ARNTL	5
hsa-miR-141	TM4SF1	5
hsa-miR-141	MXD1	5
hsa-miR-141	SMAD2	5
hsa-miR-141	MAF	5
hsa-miR-141	MAGEA1	5
hsa-miR-141	MAK	5
hsa-miR-141	STS	5
hsa-miR-141	MAOA	5
hsa-miR-141	MAP4	5
hsa-miR-141	MARK1	5
hsa-miR-141	ARSD	5
hsa-miR-141	MBL2	5
hsa-miR-141	MBNL1	5
hsa-miR-141	MBP	5
hsa-miR-141	MC2R	5
hsa-miR-141	CHST6	5
hsa-miR-141	MCL1	5
hsa-miR-141	MAP3K3	5
hsa-miR-141	MAP3K3	5
hsa-miR-141	MAP3K4	5
hsa-miR-141	MEOX2	5
hsa-miR-141	KITLG	5
hsa-miR-141	MITF	5
hsa-miR-141	ATXN3	5
hsa-miR-141	MAP3K9	5
hsa-miR-141	MLL	5
hsa-miR-141	AFF1	5
hsa-miR-141	MN1	5
hsa-miR-141	CD200	5
hsa-miR-141	MPL	5
hsa-miR-141	ABCC1	5
hsa-miR-141	UNC13C	5
hsa-miR-141	TRIM67	5
hsa-miR-141	LOC441108	5
hsa-miR-141	MSN	5
hsa-miR-141	MSR1	5
hsa-miR-141	MX1	5
hsa-miR-141	MYBL1	5
hsa-miR-141	ZFHX3	5
hsa-miR-141	MYO5B	5
hsa-miR-141	MYO10	5
hsa-miR-141	NAB1	5
hsa-miR-141	NAP1L3	5
hsa-miR-141	NAP1L4	5
hsa-miR-141	NCAM1	5
hsa-miR-141	NCBP1	5
hsa-miR-141	NCK1	5
hsa-miR-141	NDUFS1	5
hsa-miR-141	ATM	5
hsa-miR-141	NEDD4	5
hsa-miR-141	LRRC18	5
hsa-miR-141	NF1	5
hsa-miR-141	NFKBIA	5
hsa-miR-141	ATP1B1	5
hsa-miR-141	NOTCH2	5
hsa-miR-141	NOVA1	5
hsa-miR-141	NPAT	5
hsa-miR-141	NPTX1	5
hsa-miR-141	NPY1R	5
hsa-miR-141	NPY2R	5
hsa-miR-141	CISD2	5
hsa-miR-141	OGG1	5
hsa-miR-141	OXTR	5
hsa-miR-141	PEBP1	5
hsa-miR-141	PAFAH1B2	5
hsa-miR-141	PAFAH2	5
hsa-miR-141	SERPINE1	5
hsa-miR-141	PAK2	5
hsa-miR-141	PAX3	5
hsa-miR-141	DDEF1	5
hsa-miR-141	CDON	5
hsa-miR-141	ACOX1	5
hsa-miR-141	RRP15	5
hsa-miR-141	FAM152A	5
hsa-miR-141	PCK1	5
hsa-miR-141	PI15	5
hsa-miR-141	POLR1D	5
hsa-miR-141	TRNT1	5
hsa-miR-141	METTL9	5
hsa-miR-141	SUV420H1	5
hsa-miR-141	SLC45A2	5
hsa-miR-141	C3orf18	5
hsa-miR-141	GLRX5	5
hsa-miR-141	PCSK1	5
hsa-miR-141	RBJ	5
hsa-miR-141	GOLM1	5
hsa-miR-141	PHF21A	5
hsa-miR-141	SPG21	5
hsa-miR-141	PDCD2	5
hsa-miR-141	CRNKL1	5
hsa-miR-141	WNT16	5
hsa-miR-141	ZNF589	5
hsa-miR-141	PDE3B	5
hsa-miR-141	MAGEC2	5
hsa-miR-141	FAM8A1	5
hsa-miR-141	PDE4D	5
hsa-miR-141	HPCAL4	5
hsa-miR-141	GULP1	5
hsa-miR-141	DCDC2	5
hsa-miR-141	TH1L	5
hsa-miR-141	ETV7	5
hsa-miR-141	DTL	5
hsa-miR-141	C14orf129	5
hsa-miR-141	VTA1	5
hsa-miR-141	PDGFA	5
hsa-miR-141	RAB14	5
hsa-miR-141	PEX5L	5
hsa-miR-141	UFM1	5
hsa-miR-141	PDGFRL	5
hsa-miR-141	PDGFRB	5
hsa-miR-141	TRIM33	5
hsa-miR-141	PDK2	5
hsa-miR-141	YPEL5	5
hsa-miR-141	ASB1	5
hsa-miR-141	NUB1	5
hsa-miR-141	HECA	5
hsa-miR-141	PDPK1	5
hsa-miR-141	EMCN	5
hsa-miR-141	SLC26A4	5
hsa-miR-141	FBXO40	5
hsa-miR-141	CMPK1	5
hsa-miR-141	CROP	5
hsa-miR-141	RP6-213H19.1	5
hsa-miR-141	ZAK	5
hsa-miR-141	SIX4	5
hsa-miR-141	PET112L	5
hsa-miR-141	PEX12	5
hsa-miR-141	PF4V1	5
hsa-miR-141	ACP1	5
hsa-miR-141	ATP8B1	5
hsa-miR-141	ATP6V1A	5
hsa-miR-141	PGK1	5
hsa-miR-141	SLC25A3	5
hsa-miR-141	ACP2	5
hsa-miR-141	PITPNA	5
hsa-miR-141	PKNOX1	5
hsa-miR-141	PLCB2	5
hsa-miR-141	PLCB4	5
hsa-miR-141	BCL11A	5
hsa-miR-141	BTBD1	5
hsa-miR-141	LRP1B	5
hsa-miR-141	PLXNA2	5
hsa-miR-141	PMAIP1	5
hsa-miR-141	PMCH	5
hsa-miR-141	IL20RB	5
hsa-miR-141	CNTN5	5
hsa-miR-141	CSNK1G1	5
hsa-miR-141	CPSF2	5
hsa-miR-141	GPR88	5
hsa-miR-141	C21orf91	5
hsa-miR-141	CYCS	5
hsa-miR-141	GNG2	5
hsa-miR-141	POLR2L	5
hsa-miR-141	SIAE	5
hsa-miR-141	GFOD1	5
hsa-miR-141	KIAA1128	5
hsa-miR-141	RBM47	5
hsa-miR-141	CCDC93	5
hsa-miR-141	USP53	5
hsa-miR-141	EXOC6	5
hsa-miR-141	TOMM7	5
hsa-miR-141	MTMR12	5
hsa-miR-141	GNL3L	5
hsa-miR-141	SGTB	5
hsa-miR-141	EPB41L4B	5
hsa-miR-141	2014-03-05	5
hsa-miR-141	CNGB3	5
hsa-miR-141	SLC35F2	5
hsa-miR-141	FBLIM1	5
hsa-miR-141	ZRANB1	5
hsa-miR-141	BNC2	5
hsa-miR-141	AHI1	5
hsa-miR-141	GIPC2	5
hsa-miR-141	KLHL28	5
hsa-miR-141	VPS13C	5
hsa-miR-141	SIDT1	5
hsa-miR-141	GON4L	5
hsa-miR-141	SNRK	5
hsa-miR-141	TMEM104	5
hsa-miR-141	FNBP1L	5
hsa-miR-141	ZCCHC2	5
hsa-miR-141	RETSAT	5
hsa-miR-141	ALKBH5	5
hsa-miR-141	CCDC99	5
hsa-miR-141	CMTM6	5
hsa-miR-141	C2orf18	5
hsa-miR-141	ZNF770	5
hsa-miR-141	ZSCAN2	5
hsa-miR-141	C20orf11	5
hsa-miR-141	PTCD3	5
hsa-miR-141	CDCA4	5
hsa-miR-141	VPS37C	5
hsa-miR-141	ATG16L1	5
hsa-miR-141	C9orf68	5
hsa-miR-141	PDPR	5
hsa-miR-141	C7orf42	5
hsa-miR-141	UACA	5
hsa-miR-141	C10orf118	5
hsa-miR-141	CDCA8	5
hsa-miR-141	TMEM38B	5
hsa-miR-141	DARS2	5
hsa-miR-141	MSL2L1	5
hsa-miR-141	PRMT6	5
hsa-miR-141	SLC25A36	5
hsa-miR-141	P15RS	5
hsa-miR-141	AVPR1A	5
hsa-miR-141	LGI2	5
hsa-miR-141	PPP2R2B	5
hsa-miR-141	RAVER2	5
hsa-miR-141	SMU1	5
hsa-miR-141	UBA6	5
hsa-miR-141	C14orf115	5
hsa-miR-141	ASXL2	5
hsa-miR-141	WDR41	5
hsa-miR-141	C22orf26	5
hsa-miR-141	MCOLN3	5
hsa-miR-141	SLC29A3	5
hsa-miR-141	RSAD1	5
hsa-miR-141	PPP3R1	5
hsa-miR-141	SLC35C1	5
hsa-miR-141	ABHD10	5
hsa-miR-141	STK32B	5
hsa-miR-141	C17orf79	5
hsa-miR-141	SLC22A15	5
hsa-miR-141	IMPACT	5
hsa-miR-141	YOD1	5
hsa-miR-141	DDX43	5
hsa-miR-141	DHTKD1	5
hsa-miR-141	FEM1A	5
hsa-miR-141	SLC30A10	5
hsa-miR-141	CDV3	5
hsa-miR-141	FAM48A	5
hsa-miR-141	ANKRD10	5
hsa-miR-141	ZNF407	5
hsa-miR-141	TMEM127	5
hsa-miR-141	MFN1	5
hsa-miR-141	PRKACB	5
hsa-miR-141	C9orf86	5
hsa-miR-141	PKIB	5
hsa-miR-141	CCDC94	5
hsa-miR-141	IPO9	5
hsa-miR-141	NECAP2	5
hsa-miR-141	CEP72	5
hsa-miR-141	ENAH	5
hsa-miR-141	TMEM30A	5
hsa-miR-141	RCOR3	5
hsa-miR-141	PRKAR2B	5
hsa-miR-141	C6orf64	5
hsa-miR-141	PRKCA	5
hsa-miR-141	LMBRD1	5
hsa-miR-141	MBNL3	5
hsa-miR-141	PAG1	5
hsa-miR-141	PECR	5
hsa-miR-141	EAPP	5
hsa-miR-141	PRKCI	5
hsa-miR-141	ACTR10	5
hsa-miR-141	ASH1L	5
hsa-miR-141	LMO3	5
hsa-miR-141	ZNF395	5
hsa-miR-141	ZNF313	5
hsa-miR-141	MAPK1	5
hsa-miR-141	AJAP1	5
hsa-miR-141	MAPK6	5
hsa-miR-141	GNG12	5
hsa-miR-141	BCAP29	5
hsa-miR-141	KLHL7	5
hsa-miR-141	UBFD1	5
hsa-miR-141	KLHL4	5
hsa-miR-141	MAP2K7	5
hsa-miR-141	PCDHB10	5
hsa-miR-141	SUSD2	5
hsa-miR-141	RP5-1022P6.2	5
hsa-miR-141	PRPSAP1	5
hsa-miR-141	CLDND1	5
hsa-miR-141	JPH1	5
hsa-miR-141	ZC3HAV1	5
hsa-miR-141	TM9SF3	5
hsa-miR-141	BDH2	5
hsa-miR-141	DHX33	5
hsa-miR-141	FEM1C	5
hsa-miR-141	TMEPAI	5
hsa-miR-141	OLFML3	5
hsa-miR-141	C11orf30	5
hsa-miR-141	CHPT1	5
hsa-miR-141	ADAMTS9	5
hsa-miR-141	CCDC47	5
hsa-miR-141	TWSG1	5
hsa-miR-141	UTP3	5
hsa-miR-141	ENTPD7	5
hsa-miR-141	AVEN	5
hsa-miR-141	LYRM4	5
hsa-miR-141	MAN1C1	5
hsa-miR-141	PSMD9	5
hsa-miR-141	ZNFX1	5
hsa-miR-141	SLC39A10	5
hsa-miR-141	THOC2	5
hsa-miR-141	KIAA1147	5
hsa-miR-141	C13orf1	5
hsa-miR-141	PTCH1	5
hsa-miR-141	PTEN	5
hsa-miR-141	PTGDR	5
hsa-miR-141	PTGER3	5
hsa-miR-141	SENP7	5
hsa-miR-141	PTGER4	5
hsa-miR-141	PTGIS	5
hsa-miR-141	RAB22A	5
hsa-miR-141	PTGS2	5
hsa-miR-141	PTHLH	5
hsa-miR-141	TMCC3	5
hsa-miR-141	PPM1H	5
hsa-miR-141	KIAA1161	5
hsa-miR-141	FAM40B	5
hsa-miR-141	ZNF512B	5
hsa-miR-141	ZNF490	5
hsa-miR-141	SHROOM4	5
hsa-miR-141	KIAA1211	5
hsa-miR-141	MKL2	5
hsa-miR-141	INTS2	5
hsa-miR-141	MTUS1	5
hsa-miR-141	PCDH19	5
hsa-miR-141	KIAA1328	5
hsa-miR-141	KLHDC5	5
hsa-miR-141	PCDH10	5
hsa-miR-141	KIF17	5
hsa-miR-141	TMEM181	5
hsa-miR-141	CRAMP1L	5
hsa-miR-141	PITPNM2	5
hsa-miR-141	SH3RF1	5
hsa-miR-141	POGK	5
hsa-miR-141	EPB41L5	5
hsa-miR-141	KIAA1553	5
hsa-miR-141	GPAM	5
hsa-miR-141	FANCM	5
hsa-miR-141	KIAA1598	5
hsa-miR-141	KIAA1600	5
hsa-miR-141	MIER1	5
hsa-miR-141	PTPN11	5
hsa-miR-141	SLC4A5	5
hsa-miR-141	CADM3	5
hsa-miR-141	PTPRC	5
hsa-miR-141	PTPRD	5
hsa-miR-141	PTPRE	5
hsa-miR-141	PVRL1	5
hsa-miR-141	ABCD4	5
hsa-miR-141	PEX5	5
hsa-miR-141	PYGB	5
hsa-miR-141	RHOU	5
hsa-miR-141	C9orf80	5
hsa-miR-141	BCAT1	5
hsa-miR-141	RAB5A	5
hsa-miR-141	RAB27B	5
hsa-miR-141	RAD51L1	5
hsa-miR-141	RAG1	5
hsa-miR-141	RALA	5
hsa-miR-141	RAP2B	5
hsa-miR-141	ACE2	5
hsa-miR-141	GNB4	5
hsa-miR-141	RBM3	5
hsa-miR-141	TMEM35	5
hsa-miR-141	RBMS1	5
hsa-miR-141	RBMS1	5
hsa-miR-141	BCKDHB	5
hsa-miR-141	RET	5
hsa-miR-141	RFC2	5
hsa-miR-141	RFX2	5
hsa-miR-141	RGS16	5
hsa-miR-141	RHD	5
hsa-miR-141	EDA2R	5
hsa-miR-141	RNASEL	5
hsa-miR-141	TGIF2	5
hsa-miR-141	RNF4	5
hsa-miR-141	ABCE1	5
hsa-miR-141	RPA2	5
hsa-miR-141	RPL28	5
hsa-miR-141	LOC619208	5
hsa-miR-141	RPS6KA3	5
hsa-miR-141	RPS23	5
hsa-miR-141	RRM2	5
hsa-miR-141	RXRA	5
hsa-miR-141	RYK	5
hsa-miR-141	SCN2B	5
hsa-miR-141	SRL	5
hsa-miR-141	CXCL5	5
hsa-miR-141	ABHD4	5
hsa-miR-141	C14orf133	5
hsa-miR-141	FAM111A	5
hsa-miR-141	C20orf59	5
hsa-miR-141	MUTED	5
hsa-miR-141	DMRTC2	5
hsa-miR-141	PRDM16	5
hsa-miR-141	PRDM15	5
hsa-miR-141	FIGNL1	5
hsa-miR-141	NECAB1	5
hsa-miR-141	CARD9	5
hsa-miR-141	C14orf4	5
hsa-miR-141	C10orf141	5
hsa-miR-141	DKFZP686E2158	5
hsa-miR-141	FBRS	5
hsa-miR-141	SOX17	5
hsa-miR-141	AZI2	5
hsa-miR-141	MMP25	5
hsa-miR-141	MPP5	5
hsa-miR-141	RGS18	5
hsa-miR-141	TMEM168	5
hsa-miR-141	SUDS3	5
hsa-miR-141	SGCB	5
hsa-miR-141	MRPS25	5
hsa-miR-141	NOM1	5
hsa-miR-141	SGK1	5
hsa-miR-141	CSMD1	5
hsa-miR-141	GIGYF1	5
hsa-miR-141	BNC1	5
hsa-miR-141	GORASP1	5
hsa-miR-141	LPPR2	5
hsa-miR-141	RAI16	5
hsa-miR-141	CREB3L2	5
hsa-miR-141	S100PBP	5
hsa-miR-141	C1orf149	5
hsa-miR-141	SIAH1	5
hsa-miR-141	SIAH2	5
hsa-miR-141	GNPNAT1	5
hsa-miR-141	CDCP1	5
hsa-miR-141	LPIN3	5
hsa-miR-141	SIM1	5
hsa-miR-141	REEP1	5
hsa-miR-141	ALS2CR4	5
hsa-miR-141	MRPL44	5
hsa-miR-141	SLC1A4	5
hsa-miR-141	ANKRD57	5
hsa-miR-141	NADK	5
hsa-miR-141	SPATS2	5
hsa-miR-141	ZNF649	5
hsa-miR-141	UBE2Z	5
hsa-miR-141	SLC6A1	5
hsa-miR-141	SLC6A9	5
hsa-miR-141	SLC10A2	5
hsa-miR-141	BMP8B	5
hsa-miR-141	SLC16A1	5
hsa-miR-141	SLC16A2	5
hsa-miR-141	HLTF	5
hsa-miR-141	SIGLEC1	5
hsa-miR-141	SNRPD1	5
hsa-miR-141	SNTB2	5
hsa-miR-141	SOX1	5
hsa-miR-141	SOX5	5
hsa-miR-141	SOX9	5
hsa-miR-141	SPG7	5
hsa-miR-141	SPN	5
hsa-miR-141	SRC	5
hsa-miR-141	SRD5A1	5
hsa-miR-141	AKR1D1	5
hsa-miR-141	SRP14	5
hsa-miR-141	SRP72	5
hsa-miR-141	SSR1	5
hsa-miR-141	SSTR1	5
hsa-miR-141	SS18	5
hsa-miR-141	ST13	5
hsa-miR-141	ELOVL4	5
hsa-miR-141	SURF4	5
hsa-miR-141	MED22	5
hsa-miR-141	TAF4B	5
hsa-miR-141	MAP3K7	5
hsa-miR-141	MAP3K7	5
hsa-miR-141	MAP3K7	5
hsa-miR-141	CNTN2	5
hsa-miR-141	TBP	5
hsa-miR-141	TCF4	5
hsa-miR-141	TCF12	5
hsa-miR-141	ACTC1	5
hsa-miR-141	TFRC	5
hsa-miR-141	TGFBR2	5
hsa-miR-141	TGFBR3	5
hsa-miR-141	TIAL1	5
hsa-miR-141	TIAM1	5
hsa-miR-141	TJP1	5
hsa-miR-141	TK2	5
hsa-miR-141	NR2E1	5
hsa-miR-141	TSPAN6	5
hsa-miR-141	TMOD1	5
hsa-miR-141	TNFAIP6	5
hsa-miR-141	TNS1	5
hsa-miR-141	TOP3A	5
hsa-miR-141	TPD52	5
hsa-miR-141	TRAF5	5
hsa-miR-141	TSN	5
hsa-miR-141	TSPYL1	5
hsa-miR-141	CAPN5	5
hsa-miR-141	TTK	5
hsa-miR-141	UBE2G1	5
hsa-miR-141	UBE2H	5
hsa-miR-141	UBE3A	5
hsa-miR-141	UBE3A	5
hsa-miR-141	OSGIN2	5
hsa-miR-141	SUMO1	5
hsa-miR-141	UTRN	5
hsa-miR-141	UVRAG	5
hsa-miR-141	VCL	5
hsa-miR-141	VDAC3	5
hsa-miR-141	MPPED2	5
hsa-miR-141	VPREB1	5
hsa-miR-141	WIPF1	5
hsa-miR-141	WFS1	5
hsa-miR-141	WNT5A	5
hsa-miR-141	C18orf1	5
hsa-miR-141	YWHAE	5
hsa-miR-141	ZFP37	5
hsa-miR-141	ZNF12	5
hsa-miR-141	ZNF24	5
hsa-miR-141	ZKSCAN1	5
hsa-miR-141	ZNF75	5
hsa-miR-141	ZNF91	5
hsa-miR-141	TRIM25	5
hsa-miR-141	ZNF148	5
hsa-miR-141	ZNF180	5
hsa-miR-141	ZNF192	5
hsa-miR-141	ZFAND5	5
hsa-miR-141	ZNF217	5
hsa-miR-141	ZNF236	5
hsa-miR-141	EVI5	5
hsa-miR-141	RAB7A	5
hsa-miR-141	ZNF655	5
hsa-miR-141	METT10D	5
hsa-miR-141	FTO	5
hsa-miR-141	C1orf50	5
hsa-miR-141	C11orf49	5
hsa-miR-141	C1orf116	5
hsa-miR-141	FKRP	5
hsa-miR-141	ZNF343	5
hsa-miR-141	ZXDC	5
hsa-miR-141	B3GNT4	5
hsa-miR-141	C4orf15	5
hsa-miR-141	LRRC2	5
hsa-miR-141	PGBD5	5
hsa-miR-141	NARG1L	5
hsa-miR-141	SH3TC2	5
hsa-miR-141	EFCAB1	5
hsa-miR-141	ZMAT4	5
hsa-miR-141	ASB13	5
hsa-miR-141	TXNDC15	5
hsa-miR-141	VASH2	5
hsa-miR-141	ARHGAP28	5
hsa-miR-141	ZMYM1	5
hsa-miR-141	RNF122	5
hsa-miR-141	SNX22	5
hsa-miR-141	NEK11	5
hsa-miR-141	MAP9	5
hsa-miR-141	LPCAT1	5
hsa-miR-141	C2orf54	5
hsa-miR-141	UBXD6	5
hsa-miR-141	SLC35E1	5
hsa-miR-141	SCD5	5
hsa-miR-141	C6orf134	5
hsa-miR-141	GRHL2	5
hsa-miR-141	CALD1	5
hsa-miR-141	WWC2	5
hsa-miR-141	ZNF606	5
hsa-miR-141	SIKE	5
hsa-miR-141	FRAS1	5
hsa-miR-141	OPA3	5
hsa-miR-141	NAT13	5
hsa-miR-141	RAB11FIP1	5
hsa-miR-141	WDR26	5
hsa-miR-141	PIGZ	5
hsa-miR-141	PDGFD	5
hsa-miR-141	TET1	5
hsa-miR-141	CPEB4	5
hsa-miR-141	CCDC68	5
hsa-miR-141	SLC25A16	5
hsa-miR-141	TSEN2	5
hsa-miR-141	EEPD1	5
hsa-miR-141	ZFP91	5
hsa-miR-141	KIAA1715	5
hsa-miR-141	ST8SIA2	5
hsa-miR-141	CALU	5
hsa-miR-141	SYNC1	5
hsa-miR-141	ITFG1	5
hsa-miR-141	LRRC3	5
hsa-miR-141	ANP32E	5
hsa-miR-141	MAP1LC3B	5
hsa-miR-141	PPP1R14C	5
hsa-miR-141	NETO2	5
hsa-miR-141	VANGL1	5
hsa-miR-141	SPRY4	5
hsa-miR-141	CAMLG	5
hsa-miR-141	SEH1L	5
hsa-miR-141	NCOA3	5
hsa-miR-141	NRIP1	5
hsa-miR-141	UBL4A	5
hsa-miR-141	LAGE3	5
hsa-miR-141	AXIN1	5
hsa-miR-141	FZD4	5
hsa-miR-141	FCRL4	5
hsa-miR-141	ARHGAP24	5
hsa-miR-141	SCRT1	5
hsa-miR-141	UCK1	5
hsa-miR-141	FAM107B	5
hsa-miR-141	C8orf13	5
hsa-miR-141	SESN2	5
hsa-miR-141	HSDL1	5
hsa-miR-141	JAM3	5
hsa-miR-141	SYT15	5
hsa-miR-141	FGFBP2	5
hsa-miR-141	KCTD10	5
hsa-miR-141	PIP5K1A	5
hsa-miR-141	UTP15	5
hsa-miR-141	CCDC98	5
hsa-miR-141	ARID5B	5
hsa-miR-141	NLRC5	5
hsa-miR-141	LOXL4	5
hsa-miR-141	POLR1B	5
hsa-miR-141	CHD6	5
hsa-miR-141	MLSTD2	5
hsa-miR-141	TMEM117	5
[truncated: 249 more rows]

## Sheet: Table B
MicroRNA	Gene	miRwalk score (of 10 = number of databases that have confirmed each interaction)								Validated targets of miR-200a (miRTarBase)				Total number of validation methods
hsa-miR-200a	HMGB1	9								DLX5				2
hsa-miR-200a	C2orf42	9								BAP1				3
hsa-miR-200a	DLC1	8								G3BP2				2
hsa-miR-200a	TCERG1	8								PCDH8				2
hsa-miR-200a	CTBP2	8								RAB30				2
hsa-miR-200a	KHDRBS2	8								ZEB2				5
hsa-miR-200a	ITGA11	8								CTNNB1				4
hsa-miR-200a	DNAJC8	8								ZEB1				5
hsa-miR-200a	CLASP2	8								SIP1				2
hsa-miR-200a	DNAJC13	8								Zeb2				3
hsa-miR-200a	LTBP1	8								Zeb1				3
hsa-miR-200a	CRLF3	8								PDCD4				2
hsa-miR-200a	POU4F2	8								GATA6				2
hsa-miR-200a	ELMOD1	8								VCAM1				2
hsa-miR-200a	PRKCB1	8								PSMD2				2
hsa-miR-200a	C1GALT1	8								WASF3				2
hsa-miR-200a	ALS2	8								ZFPM2				3
hsa-miR-200a	THBS1	8								GDAP1				3
hsa-miR-200a	TTR	8								MAPK14				3
hsa-miR-200a	CCNE2	8								KEAP1				3
hsa-miR-200a	ZEB2	8								SRF				2
hsa-miR-200a	PARP2	7								KLHL20				2
hsa-miR-200a	NAMPT	7								PTPRD				2
hsa-miR-200a	GPHN	7								ELMO2				2
hsa-miR-200a	CDKN3	7								ERBB2IP				2
hsa-miR-200a	HMG20A	7								WDR37				2
hsa-miR-200a	ST3GAL6	7
hsa-miR-200a	OLFM1	7
hsa-miR-200a	SEC23A	7
hsa-miR-200a	CHD2	7
hsa-miR-200a	AKAP11	7
hsa-miR-200a	XPOT	7
hsa-miR-200a	KLF12	7
hsa-miR-200a	OSBPL11	7
hsa-miR-200a	SSX2IP	7
hsa-miR-200a	DCUN1D3	7
hsa-miR-200a	CCDC128	7
hsa-miR-200a	COX11	7
hsa-miR-200a	CRK	7
hsa-miR-200a	SLC16A14	7
hsa-miR-200a	DR1	7
hsa-miR-200a	DUSP3	7
hsa-miR-200a	E2F3	7
hsa-miR-200a	C3orf67	7
hsa-miR-200a	RBM24	7
hsa-miR-200a	JAZF1	7
hsa-miR-200a	MON2	7
hsa-miR-200a	SNF1LK2	7
hsa-miR-200a	PHLPP	7
hsa-miR-200a	FLT4	7
hsa-miR-200a	AP4E1	7
hsa-miR-200a	TRAM1	7
hsa-miR-200a	PRND	7
hsa-miR-200a	GAB1	7
hsa-miR-200a	GABPB2	7
hsa-miR-200a	FBXW2	7
hsa-miR-200a	LATS2	7
hsa-miR-200a	RANBP6	7
hsa-miR-200a	GMFB	7
hsa-miR-200a	GNB1	7
hsa-miR-200a	GPR6	7
hsa-miR-200a	GPR137C	7
hsa-miR-200a	PIGW	7
hsa-miR-200a	GRSF1	7
hsa-miR-200a	APBB2	7
hsa-miR-200a	HTR2C	7
hsa-miR-200a	IL1A	7
hsa-miR-200a	LBR	7
hsa-miR-200a	MCM3	7
hsa-miR-200a	PPP1R12A	7
hsa-miR-200a	ACO1	7
hsa-miR-200a	NOVA1	7
hsa-miR-200a	PCDH8	7
hsa-miR-200a	PCDH9	7
hsa-miR-200a	PDGFRA	7
hsa-miR-200a	PITX2	7
hsa-miR-200a	WDR44	7
hsa-miR-200a	OGFOD1	7
hsa-miR-200a	LGR4	7
hsa-miR-200a	KIDINS220	7
hsa-miR-200a	MIB1	7
hsa-miR-200a	DIP2B	7
hsa-miR-200a	ACTA1	7
hsa-miR-200a	BCL9	7
hsa-miR-200a	SDC2	7
hsa-miR-200a	MAP2K4	7
hsa-miR-200a	2014-03-07	7
hsa-miR-200a	ST3GAL3	7
hsa-miR-200a	TMEM135	7
hsa-miR-200a	STCH	7
hsa-miR-200a	STRN	7
hsa-miR-200a	TAC1	7
hsa-miR-200a	GPR137B	7
hsa-miR-200a	TNFSF4	7
hsa-miR-200a	UGP2	7
hsa-miR-200a	WHSC1	7
hsa-miR-200a	YY1	7
hsa-miR-200a	FAM118B	7
hsa-miR-200a	THAP9	7
hsa-miR-200a	TTLL7	7
hsa-miR-200a	SGK269	7
hsa-miR-200a	CHD9	7
hsa-miR-200a	C1orf21	7
hsa-miR-200a	FZD8	7
hsa-miR-200a	SLC25A31	7
hsa-miR-200a	COG3	7
hsa-miR-200a	JAGN1	7
hsa-miR-200a	FBXL10	7
hsa-miR-200a	RSPO3	7
hsa-miR-200a	CDC2L5	7
hsa-miR-200a	MAP2K1IP1	7
hsa-miR-200a	ADAM23	7
hsa-miR-200a	CCND2	7
hsa-miR-200a	EDEM1	7
hsa-miR-200a	SNAP91	7
hsa-miR-200a	OXSR1	7
hsa-miR-200a	PAPOLG	7
hsa-miR-200a	GNPDA1	6
hsa-miR-200a	HCN4	6
hsa-miR-200a	GJC1	6
hsa-miR-200a	PTPRU	6
hsa-miR-200a	CDH10	6
hsa-miR-200a	ARPC5	6
hsa-miR-200a	RBM7	6
hsa-miR-200a	STX6	6
hsa-miR-200a	COQ7	6
hsa-miR-200a	IGSF6	6
hsa-miR-200a	ZMPSTE24	6
hsa-miR-200a	NET1	6
hsa-miR-200a	APC2	6
hsa-miR-200a	ATP8A1	6
hsa-miR-200a	TESK2	6
hsa-miR-200a	PGRMC2	6
hsa-miR-200a	LYPLA1	6
hsa-miR-200a	COG5	6
hsa-miR-200a	IPO8	6
hsa-miR-200a	SLC35A1	6
hsa-miR-200a	SLC19A2	6
hsa-miR-200a	MRPL28	6
hsa-miR-200a	MTHFS	6
hsa-miR-200a	CDC42EP3	6
hsa-miR-200a	ATP5L	6
hsa-miR-200a	EXOC5	6
hsa-miR-200a	IGF2BP2	6
hsa-miR-200a	CTCF	6
hsa-miR-200a	DCTN6	6
hsa-miR-200a	GNA13	6
hsa-miR-200a	B3GNT2	6
hsa-miR-200a	RAB10	6
hsa-miR-200a	MALT1	6
hsa-miR-200a	PNPLA6	6
hsa-miR-200a	RALBP1	6
hsa-miR-200a	ERP29	6
hsa-miR-200a	RAB31	6
hsa-miR-200a	ATE1	6
hsa-miR-200a	FGFR1OP	6
hsa-miR-200a	CHKA	6
hsa-miR-200a	ABCB8	6
hsa-miR-200a	SLC6A14	6
hsa-miR-200a	SNX18	6
hsa-miR-200a	CHP	6
hsa-miR-200a	GLB1L3	6
hsa-miR-200a	ADCY7	6
hsa-miR-200a	GPR182	6
hsa-miR-200a	GLCCI1	6
hsa-miR-200a	ACOT7	6
hsa-miR-200a	ADC	6
hsa-miR-200a	CCDC85A	6
hsa-miR-200a	LYSMD3	6
hsa-miR-200a	ZMYND19	6
hsa-miR-200a	TADA1L	6
hsa-miR-200a	FAM24A	6
hsa-miR-200a	ADD3	6
hsa-miR-200a	CLN5	6
hsa-miR-200a	LRRK2	6
hsa-miR-200a	C14orf28	6
hsa-miR-200a	TARSL2	6
hsa-miR-200a	CNR1	6
hsa-miR-200a	LOC130074	6
hsa-miR-200a	LYPD6	6
hsa-miR-200a	COL15A1	6
hsa-miR-200a	COX15	6
hsa-miR-200a	CRMP1	6
hsa-miR-200a	CSNK1G3	6
hsa-miR-200a	TTBK2	6
hsa-miR-200a	NCAN	6
hsa-miR-200a	CSTA	6
hsa-miR-200a	ZNF599	6
hsa-miR-200a	SYT6	6
hsa-miR-200a	SLC30A7	6
hsa-miR-200a	SNF1LK	6
hsa-miR-200a	CTNND2	6
hsa-miR-200a	PPM1L	6
hsa-miR-200a	SLC38A9	6
hsa-miR-200a	C5orf41	6
hsa-miR-200a	RNF145	6
hsa-miR-200a	ABCA13	6
hsa-miR-200a	FLJ31818	6
hsa-miR-200a	ADRBK1	6
hsa-miR-200a	RDH10	6
hsa-miR-200a	FAM91A1	6
hsa-miR-200a	C14orf49	6
hsa-miR-200a	DAPK1	6
hsa-miR-200a	DARS	6
hsa-miR-200a	ZNF100	6
hsa-miR-200a	LONRF2	6
hsa-miR-200a	DDX5	6
hsa-miR-200a	RBM46	6
hsa-miR-200a	DCP2	6
hsa-miR-200a	ZNF800	6
hsa-miR-200a	ADAMTS18	6
hsa-miR-200a	ASXL1	6
hsa-miR-200a	DMWD	6
hsa-miR-200a	JAG1	6
hsa-miR-200a	SLC26A2	6
hsa-miR-200a	DUSP6	6
hsa-miR-200a	E2F4	6
hsa-miR-200a	RDHE2	6
hsa-miR-200a	FAM24B	6
hsa-miR-200a	EPHA2	6
hsa-miR-200a	ELAVL2	6
hsa-miR-200a	C1orf69	6
hsa-miR-200a	PIP5K3	6
hsa-miR-200a	TMEM17	6
hsa-miR-200a	LOC201164	6
hsa-miR-200a	LOC201725	6
hsa-miR-200a	TMEM192	6
hsa-miR-200a	EPHA7	6
hsa-miR-200a	HIPK1	6
hsa-miR-200a	FLJ38973	6
hsa-miR-200a	STX2	6
hsa-miR-200a	F9	6
hsa-miR-200a	ACSL3	6
hsa-miR-200a	FAP	6
hsa-miR-200a	C10orf56	6
hsa-miR-200a	TDRD6	6
hsa-miR-200a	KCTD20	6
hsa-miR-200a	FGF13	6
hsa-miR-200a	HSPA4L	6
hsa-miR-200a	RHOBTB3	6
hsa-miR-200a	PPM1E	6
hsa-miR-200a	FKBP5	6
hsa-miR-200a	SACM1L	6
hsa-miR-200a	FOXC1	6
hsa-miR-200a	RIMS1	6
hsa-miR-200a	WDFY3	6
hsa-miR-200a	PHLPPL	6
hsa-miR-200a	WDTC1	6
hsa-miR-200a	MYT1L	6
hsa-miR-200a	PDS5B	6
hsa-miR-200a	MAP3K7IP2	6
hsa-miR-200a	ZCCHC14	6
hsa-miR-200a	2014-09-07	6
hsa-miR-200a	MESDC2	6
hsa-miR-200a	CAMSAP1L1	6
hsa-miR-200a	FMO3	6
hsa-miR-200a	BICD2	6
hsa-miR-200a	USP22	6
hsa-miR-200a	DPY19L1	6
hsa-miR-200a	AFF2	6
hsa-miR-200a	SIRT1	6
hsa-miR-200a	ABCB10	6
hsa-miR-200a	MYST4	6
hsa-miR-200a	GTPBP4	6
hsa-miR-200a	CD2AP	6
hsa-miR-200a	GSPT2	6
hsa-miR-200a	ATP6V0D2	6
hsa-miR-200a	FUS	6
hsa-miR-200a	LASS6	6
hsa-miR-200a	MSRB3	6
hsa-miR-200a	C10orf47	6
hsa-miR-200a	C10orf93	6
hsa-miR-200a	GABRB3	6
hsa-miR-200a	CXorf23	6
hsa-miR-200a	RIPK5	6
hsa-miR-200a	POT1	6
hsa-miR-200a	SGMS1	6
hsa-miR-200a	MYRIP	6
hsa-miR-200a	GEMIN5	6
hsa-miR-200a	NSL1	6
hsa-miR-200a	RWDD3	6
hsa-miR-200a	ODZ4	6
hsa-miR-200a	OSBPL3	6
hsa-miR-200a	ERC2	6
hsa-miR-200a	STEAP2	6
hsa-miR-200a	FBXL3	6
hsa-miR-200a	GATA3	6
hsa-miR-200a	GATA6	6
hsa-miR-200a	CNNM3	6
hsa-miR-200a	OSTF1	6
hsa-miR-200a	TPK1	6
hsa-miR-200a	ACAD8	6
hsa-miR-200a	FOXP1	6
hsa-miR-200a	PDCD4	6
hsa-miR-200a	GLRX	6
hsa-miR-200a	GNAI1	6
hsa-miR-200a	ZNF740	6
hsa-miR-200a	SLC25A42	6
hsa-miR-200a	GRB2	6
hsa-miR-200a	C11orf54	6
hsa-miR-200a	GSR	6
hsa-miR-200a	EEF2K	6
hsa-miR-200a	GYG1	6
hsa-miR-200a	TRHDE	6
hsa-miR-200a	MDFIC	6
hsa-miR-200a	SCHIP1	6
hsa-miR-200a	TBX21	6
hsa-miR-200a	H2AFZ	6
hsa-miR-200a	HGF	6
hsa-miR-200a	UBE2K	6
hsa-miR-200a	FOXA1	6
hsa-miR-200a	FOXA2	6
hsa-miR-200a	HOXC13	6
hsa-miR-200a	RSPO2	6
hsa-miR-200a	ZDHHC21	6
hsa-miR-200a	ZNF677	6
hsa-miR-200a	HCN1	6
hsa-miR-200a	ACADSB	6
hsa-miR-200a	IRF6	6
hsa-miR-200a	ITGAV	6
hsa-miR-200a	ITGB3	6
hsa-miR-200a	CCDC23	6
hsa-miR-200a	RBM43	6
hsa-miR-200a	TMEM110	6
hsa-miR-200a	KCNJ2	6
hsa-miR-200a	ZC3H6	6
hsa-miR-200a	CA13	6
hsa-miR-200a	KCNS1	6
hsa-miR-200a	KIF3C	6
hsa-miR-200a	KPNA3	6
hsa-miR-200a	TMEM46	6
hsa-miR-200a	LCP2	6
hsa-miR-200a	LOXL1	6
hsa-miR-200a	ZBTB34	6
hsa-miR-200a	LY9	6
hsa-miR-200a	C5orf40	6
hsa-miR-200a	MAGEB4	6
hsa-miR-200a	MARK1	6
hsa-miR-200a	MKLN1	6
hsa-miR-200a	MMP16	6
hsa-miR-200a	LOC440087	6
hsa-miR-200a	RP11-11C5.2	6
hsa-miR-200a	ASTN1	6
hsa-miR-200a	MYH10	6
hsa-miR-200a	MYO5A	6
hsa-miR-200a	MYO10	6
hsa-miR-200a	NAP1L2	6
hsa-miR-200a	ATM	6
hsa-miR-200a	NFKBIA	6
hsa-miR-200a	NOTCH2	6
hsa-miR-200a	SLC11A2	6
hsa-miR-200a	NUP98	6
hsa-miR-200a	OAZ2	6
hsa-miR-200a	PCK1	6
hsa-miR-200a	IER3IP1	6
hsa-miR-200a	C15orf15	6
hsa-miR-200a	GLRX5	6
hsa-miR-200a	YTHDF2	6
hsa-miR-200a	GULP1	6
hsa-miR-200a	ANKFY1	6
hsa-miR-200a	HSPC152	6
hsa-miR-200a	ZC3HC1	6
hsa-miR-200a	ZFR	6
hsa-miR-200a	ASB4	6
hsa-miR-200a	CD244	6
hsa-miR-200a	RAB8B	6
hsa-miR-200a	PFKM	6
hsa-miR-200a	SLC25A3	6
hsa-miR-200a	ATP6V1B2	6
hsa-miR-200a	SERPINB9	6
hsa-miR-200a	PIN4	6
hsa-miR-200a	PLAG1	6
hsa-miR-200a	PLAGL2	6
hsa-miR-200a	PLCB4	6
hsa-miR-200a	CHIC1	6
hsa-miR-200a	PLEK	6
hsa-miR-200a	PMP2	6
hsa-miR-200a	IL20RA	6
hsa-miR-200a	PCBP3	6
hsa-miR-200a	GDAP1	6
hsa-miR-200a	SLC38A2	6
hsa-miR-200a	POU3F2	6
hsa-miR-200a	TOMM7	6
hsa-miR-200a	UGT1A6	6
hsa-miR-200a	NDFIP2	6
hsa-miR-200a	INOC1	6
hsa-miR-200a	FBXL19	6
hsa-miR-200a	RBM35A	6
hsa-miR-200a	PAQR5	6
hsa-miR-200a	FAM46C	6
hsa-miR-200a	GON4L	6
hsa-miR-200a	FLJ20309	6
hsa-miR-200a	MTMR10	6
hsa-miR-200a	ELOVL2	6
hsa-miR-200a	HEATR2	6
hsa-miR-200a	PAK1IP1	6
hsa-miR-200a	SLC35A5	6
hsa-miR-200a	PPP2CA	6
hsa-miR-200a	TMEM57	6
hsa-miR-200a	NEIL3	6
hsa-miR-200a	ZNF654	6
hsa-miR-200a	FBXW7	6
hsa-miR-200a	C14orf106	6
hsa-miR-200a	SLC39A9	6
hsa-miR-200a	WDR33	6
hsa-miR-200a	GALNT10	6
hsa-miR-200a	LRRC40	6
hsa-miR-200a	PRKAB1	6
hsa-miR-200a	FRMD4A	6
hsa-miR-200a	VAC14	6
hsa-miR-200a	PRKCE	6
hsa-miR-200a	PAG1	6
hsa-miR-200a	SULF2	6
hsa-miR-200a	KLHL7	6
hsa-miR-200a	CYP26B1	6
hsa-miR-200a	SAR1A	6
hsa-miR-200a	FEM1C	6
hsa-miR-200a	C2orf33	6
hsa-miR-200a	DDX24	6
hsa-miR-200a	PLXDC1	6
hsa-miR-200a	ANKRD50	6
hsa-miR-200a	ZNF248	6
hsa-miR-200a	KIAA1244	6
hsa-miR-200a	PTGDR	6
hsa-miR-200a	PLEKHH1	6
hsa-miR-200a	SRGAP1	6
hsa-miR-200a	ALPK3	6
hsa-miR-200a	SEMA6A	6
hsa-miR-200a	KLHL8	6
hsa-miR-200a	SIPA1L2	6
hsa-miR-200a	TSHZ3	6
hsa-miR-200a	KIAA1598	6
hsa-miR-200a	MIER1	6
hsa-miR-200a	RAP2C	6
hsa-miR-200a	PTPRG	6
hsa-miR-200a	ENPP5	6
hsa-miR-200a	RARB	6
hsa-miR-200a	RHEB	6
hsa-miR-200a	BACH2	6
hsa-miR-200a	PPCDC	6
hsa-miR-200a	ABCE1	6
hsa-miR-200a	BRUNOL6	6
hsa-miR-200a	RPL10	6
hsa-miR-200a	RPL22	6
hsa-miR-200a	ATXN1	6
hsa-miR-200a	CXCL12	6
hsa-miR-200a	PRDM1	6
hsa-miR-200a	SDHC	6
hsa-miR-200a	SDHD	6
hsa-miR-200a	SEL1L	6
hsa-miR-200a	SELE	6
hsa-miR-200a	PERP	6
hsa-miR-200a	PAPD5	6
hsa-miR-200a	DKFZP686E2158	6
hsa-miR-200a	LMBR1	6
hsa-miR-200a	XPO4	6
hsa-miR-200a	C14orf135	6
hsa-miR-200a	SH3GL2	6
hsa-miR-200a	CREB3L2	6
hsa-miR-200a	FNDC3B	6
hsa-miR-200a	METTL4	6
hsa-miR-200a	RFXDC2	6
hsa-miR-200a	SLC5A3	6
hsa-miR-200a	SLC6A9	6
hsa-miR-200a	SLC7A2	6
hsa-miR-200a	SLC15A2	6
hsa-miR-200a	SLC18A1	6
hsa-miR-200a	SLC18A2	6
hsa-miR-200a	SLC20A1	6
hsa-miR-200a	SLC20A2	6
hsa-miR-200a	MTMR9	6
hsa-miR-200a	SNRPB2	6
hsa-miR-200a	SNRPD1	6
hsa-miR-200a	SON	6
hsa-miR-200a	SOX5	6
hsa-miR-200a	SOX11	6
hsa-miR-200a	SP1	6
hsa-miR-200a	SP4	6
hsa-miR-200a	STC1	6
hsa-miR-200a	STK3	6
hsa-miR-200a	STXBP1	6
hsa-miR-200a	SULT1C2	6
hsa-miR-200a	SVIL	6
hsa-miR-200a	SYT4	6
hsa-miR-200a	KLF5	6
hsa-miR-200a	TAF12	6
hsa-miR-200a	TCF12	6
hsa-miR-200a	TFAP2B	6
hsa-miR-200a	THBD	6
hsa-miR-200a	TMF1	6
hsa-miR-200a	TNFAIP3	6
hsa-miR-200a	TOP1	6
hsa-miR-200a	NR2C2	6
hsa-miR-200a	UBE3A	6
hsa-miR-200a	UVRAG	6
hsa-miR-200a	VDAC3	6
hsa-miR-200a	CLIP2	6
hsa-miR-200a	WRB	6
hsa-miR-200a	XPC	6
hsa-miR-200a	YWHAG	6
hsa-miR-200a	ZNF711	6
hsa-miR-200a	ZNF19	6
hsa-miR-200a	ZNF33A	6
hsa-miR-200a	ZNF230	6
hsa-miR-200a	C19orf42	6
hsa-miR-200a	GCC1	6
hsa-miR-200a	C4orf31	6
hsa-miR-200a	ARMC7	6
hsa-miR-200a	PANK3	6
hsa-miR-200a	NARG2	6
hsa-miR-200a	DHX40	6
hsa-miR-200a	ZYG11B	6
hsa-miR-200a	NOL9	6
hsa-miR-200a	WDR59	6
hsa-miR-200a	BBS10	6
hsa-miR-200a	QSER1	6
hsa-miR-200a	THSD4	6
hsa-miR-200a	CALCR	6
hsa-miR-200a	L2HGDH	6
hsa-miR-200a	PHC3	6
hsa-miR-200a	C10orf97	6
hsa-miR-200a	BRD3	6
hsa-miR-200a	CCDC6	6
hsa-miR-200a	LRRC27	6
hsa-miR-200a	KCNIP4	6
hsa-miR-200a	TNKS2	6
hsa-miR-200a	NDFIP1	6
hsa-miR-200a	ITFG1	6
hsa-miR-200a	CLPB	6
hsa-miR-200a	CDADC1	6
hsa-miR-200a	SYN3	6
hsa-miR-200a	SMC1A	6
hsa-miR-200a	BAP1	6
hsa-miR-200a	DNAL1	6
hsa-miR-200a	NUDT12	6
hsa-miR-200a	TLN2	6
hsa-miR-200a	TMTC1	6
hsa-miR-200a	NBPF3	6
hsa-miR-200a	BRMS1L	6
hsa-miR-200a	PCGF5	6
hsa-miR-200a	KIAA1826	6
hsa-miR-200a	PHYHIPL	6
hsa-miR-200a	MEGF11	6
hsa-miR-200a	MEGF10	6
hsa-miR-200a	CUL3	6
hsa-miR-200a	ATRN	6
hsa-miR-200a	CDC42BPA	6
hsa-miR-200a	CBR4	6
hsa-miR-200a	NUDCD1	6
hsa-miR-200a	UBASH3B	6
hsa-miR-200a	PPFIBP1	6
hsa-miR-200a	FBXL20	6
hsa-miR-200a	PIK3R3	6
hsa-miR-200a	ZCCHC3	6
hsa-miR-200a	SELI	6
hsa-miR-200a	BHLHB2	6
hsa-miR-200a	CDC14A	6
hsa-miR-200a	KMO	6
hsa-miR-200a	UNC5C	6
hsa-miR-200a	IRS2	6
hsa-miR-200a	CBL	6
hsa-miR-200a	PABPC4	6
hsa-miR-200a	SUCLG2	6
hsa-miR-200a	ANKRD13A	6
hsa-miR-200a	CCNG1	6
hsa-miR-200a	HS6ST2	6
hsa-miR-200a	ANGPTL1	6
hsa-miR-200a	USP14	6
hsa-miR-200a	SYNGR1	6
hsa-miR-200a	RSAD2	6
hsa-miR-200a	NEXN	6
hsa-miR-200a	YTHDC1	6
hsa-miR-200a	XPR1	6
hsa-miR-200a	MARS2	6
hsa-miR-200a	ACVR2B	6
hsa-miR-200a	SOCS6	6
hsa-miR-200a	ZNHIT3	6
hsa-miR-200a	VAMP3	6
hsa-miR-200a	SNAP29	6
hsa-miR-200a	CIAO1	6
hsa-miR-200a	CD28	6
hsa-miR-200a	CD80	6
hsa-miR-200a	ORMDL3	6
hsa-miR-200a	TP53INP1	6
hsa-miR-200a	MED26	6
hsa-miR-200a	AKAP6	6
hsa-miR-200a	BAG2	6
hsa-miR-200a	CD47	6
hsa-miR-200a	RNF7	6
hsa-miR-200a	RALGPS1	6
hsa-miR-200a	HS2ST1	6
hsa-miR-200a	TRAM2	6
hsa-miR-200a	SEMA3E	6
hsa-miR-200a	KIAA0256	6
hsa-miR-200a	DOCK4	6
hsa-miR-200a	CD97	6
hsa-miR-200a	RB1CC1	6
hsa-miR-200a	MFAP3L	6
hsa-miR-200a	LBA1	6
hsa-miR-200a	CDC25B	6
hsa-miR-200a	APPBP2	6
hsa-miR-200a	CSMD3	6
hsa-miR-200a	TRUB1	6
hsa-miR-200a	RFTN1	6
hsa-miR-200a	PAFAH1B1	6
hsa-miR-200a	RNFT1	6
hsa-miR-200a	PCTK2	6
hsa-miR-200a	ATP8A2	6
hsa-miR-200a	ZNF608	6
hsa-miR-200a	B3GNT5	6
hsa-miR-200a	ZNF644	6
hsa-miR-200a*	KHDRBS2	5
hsa-miR-200a*	GNB1	5
hsa-miR-200a*	HMGB1	5
hsa-miR-200a*	NOVA1	5
hsa-miR-200a*	PAFAH1B1	5
hsa-miR-200a*	UQCC	5
hsa-miR-200a*	SP100	5
hsa-miR-200a	ZBTB33	5
hsa-miR-200a	BCL2L10	5
hsa-miR-200a	SH2B3	5
hsa-miR-200a	GNE	5
hsa-miR-200a	INSL5	5
hsa-miR-200a	FRAT1	5
hsa-miR-200a	PIGK	5
hsa-miR-200a	RANBP9	5
hsa-miR-200a	DNAJB6	5
hsa-miR-200a	ATP9A	5
hsa-miR-200a	CDH12	5
hsa-miR-200a	CTDSP2	5
hsa-miR-200a	ARL4C	5
hsa-miR-200a	FRY	5
hsa-miR-200a	RBM12	5
hsa-miR-200a	CDH17	5
hsa-miR-200a	SLC25A13	5
hsa-miR-200a	SERF2	5
hsa-miR-200a	CDK2	5
hsa-miR-200a	LHFPL2	5
hsa-miR-200a	MPHOSPH9	5
hsa-miR-200a	CALCRL	5
hsa-miR-200a	INADL	5
hsa-miR-200a	WDR68	5
hsa-miR-200a	CDK2AP2	5
hsa-miR-200a	CDKN1B	5
hsa-miR-200a	UBE4B	5
hsa-miR-200a	DSCR3	5
hsa-miR-200a	LANCL1	5
hsa-miR-200a	IKZF1	5
hsa-miR-200a	SMYD5	5
hsa-miR-200a	PCGF3	5
hsa-miR-200a	WARS2	5
hsa-miR-200a	SEMA3A	5
hsa-miR-200a	PIAS3	5
hsa-miR-200a	SPON2	5
hsa-miR-200a	ARIH2	5
hsa-miR-200a	FST	5
hsa-miR-200a	TADA3L	5
hsa-miR-200a	SLC9A6	5
hsa-miR-200a	CRTAP	5
hsa-miR-200a	ZNF211	5
hsa-miR-200a	ATG7	5
hsa-miR-200a	CEBPG	5
hsa-miR-200a	SORBS1	5
hsa-miR-200a	SMC2	5
hsa-miR-200a	TXNIP	5
hsa-miR-200a	IGF2BP1	5
hsa-miR-200a	IGF2BP3	5
hsa-miR-200a	YKT6	5
hsa-miR-200a	KHDRBS3	5
hsa-miR-200a	CUGBP2	5
hsa-miR-200a	FUT9	5
hsa-miR-200a	TBR1	5
hsa-miR-200a	PTGES3	5
hsa-miR-200a	CFL2	5
hsa-miR-200a	RBBP9	5
hsa-miR-200a	KIF1C	5
hsa-miR-200a	NUP50	5
hsa-miR-200a	ZBTB6	5
hsa-miR-200a	WASF3	5
hsa-miR-200a	FRS2	5
hsa-miR-200a	C5orf3	5
hsa-miR-200a	ZNF275	5
hsa-miR-200a	PGRMC1	5
hsa-miR-200a	CEACAM7	5
hsa-miR-200a	PPARGC1A	5
hsa-miR-200a	MMP24	5
hsa-miR-200a	CPSF4	5
hsa-miR-200a	BTNL3	5
hsa-miR-200a	MORF4L1	5
hsa-miR-200a	EHD1	5
hsa-miR-200a	MSL3L1	5
hsa-miR-200a	TMED10	5
hsa-miR-200a	ASCC3	5
hsa-miR-200a	MAPRE2	5
hsa-miR-200a	LILRA1	5
hsa-miR-200a	RBPMS	5
hsa-miR-200a	CPSF6	5
hsa-miR-200a	DUS4L	5
hsa-miR-200a	RER1	5
hsa-miR-200a	ADAMTS8	5
hsa-miR-200a	PRSS23	5
hsa-miR-200a	PRDM4	5
hsa-miR-200a	KIF3A	5
hsa-miR-200a	ZWINT	5
hsa-miR-200a	LDB3	5
hsa-miR-200a	ERLIN2	5
hsa-miR-200a	MAP4K5	5
hsa-miR-200a	CHM	5
hsa-miR-200a	CHML	5
hsa-miR-200a	GALNT6	5
hsa-miR-200a	HPS5	5
hsa-miR-200a	NXPH4	5
hsa-miR-200a	PRRT2	5
hsa-miR-200a	C14orf126	5
hsa-miR-200a	DCTN3	5
hsa-miR-200a	TP53RK	5
hsa-miR-200a	VPS26B	5
hsa-miR-200a	MGAT4A	5
hsa-miR-200a	TEX261	5
hsa-miR-200a	GABARAPL2	5
hsa-miR-200a	CHRNA4	5
hsa-miR-200a	LACTB	5
hsa-miR-200a	MAL2	5
hsa-miR-200a	FMNL2	5
hsa-miR-200a	TMEM132B	5
hsa-miR-200a	GALNT13	5
hsa-miR-200a	LENG8	5
hsa-miR-200a	OSBPL8	5
hsa-miR-200a	OSBPL9	5
hsa-miR-200a	OSBPL10	5
hsa-miR-200a	C1QTNF3	5
hsa-miR-200a	TMEM123	5
hsa-miR-200a	WDR31	5
hsa-miR-200a	ZNF618	5
hsa-miR-200a	ADCY9	5
hsa-miR-200a	SLC26A7	5
hsa-miR-200a	KCTD12	5
hsa-miR-200a	DDIT4L	5
hsa-miR-200a	RAB42	5
hsa-miR-200a	SLC25A26	5
hsa-miR-200a	WDFY2	5
hsa-miR-200a	FAM36A	5
hsa-miR-200a	GRIN3A	5
hsa-miR-200a	OLIG1	5
hsa-miR-200a	CENTD1	5
hsa-miR-200a	CLCN6	5
hsa-miR-200a	C10orf90	5
hsa-miR-200a	ZNF488	5
hsa-miR-200a	SLC36A4	5
hsa-miR-200a	FAT3	5
hsa-miR-200a	C12orf59	5
hsa-miR-200a	SLC15A4	5
hsa-miR-200a	ZNF641	5
hsa-miR-200a	TPH2	5
hsa-miR-200a	UNQ1887	5
hsa-miR-200a	FRMD6	5
hsa-miR-200a	SLC25A29	5
hsa-miR-200a	NIPA1	5
hsa-miR-200a	C16orf63	5
hsa-miR-200a	CNTD1	5
hsa-miR-200a	ZFP3	5
hsa-miR-200a	ADH1B	5
hsa-miR-200a	ZNF491	5
hsa-miR-200a	SHE	5
hsa-miR-200a	CNP	5
hsa-miR-200a	B3GALT6	5
hsa-miR-200a	TYW3	5
hsa-miR-200a	ZNF684	5
hsa-miR-200a	C1orf88	5
hsa-miR-200a	VSTM2L	5
hsa-miR-200a	COL4A3	5
hsa-miR-200a	ZNF831	5
hsa-miR-200a	COL4A6	5
hsa-miR-200a	CST9L	5
hsa-miR-200a	LOC129293	5
hsa-miR-200a	C2orf60	5
hsa-miR-200a	CMPK2	5
hsa-miR-200a	TAF8	5
hsa-miR-200a	COL11A1	5
hsa-miR-200a	ACVR1C	5
hsa-miR-200a	PQLC3	5
hsa-miR-200a	ZPLD1	5
hsa-miR-200a	LRRC15	5
hsa-miR-200a	TMEM42	5
hsa-miR-200a	FLJ44379	5
hsa-miR-200a	CPEB2	5
hsa-miR-200a	GRPEL2	5
hsa-miR-200a	ADAT2	5
hsa-miR-200a	STXBP5	5
hsa-miR-200a	CPD	5
hsa-miR-200a	MTPN	5
hsa-miR-200a	VPS37A	5
hsa-miR-200a	ADHFE1	5
hsa-miR-200a	LOC137886	5
hsa-miR-200a	C9orf135	5
hsa-miR-200a	CREB1	5
hsa-miR-200a	CXorf41	5
hsa-miR-200a	APOOL	5
hsa-miR-200a	UPRT	5
hsa-miR-200a	CRIP2	5
hsa-miR-200a	GAB3	5
hsa-miR-200a	SPIN4	5
hsa-miR-200a	CRKL	5
hsa-miR-200a	ADORA3	5
hsa-miR-200a	TCEAL2	5
hsa-miR-200a	TRIM69	5
hsa-miR-200a	ADAMTS14	5
hsa-miR-200a	NRSN1	5
hsa-miR-200a	STK35	5
hsa-miR-200a	ADPRH	5
hsa-miR-200a	DUSP19	5
hsa-miR-200a	MPP7	5
hsa-miR-200a	SYT9	5
hsa-miR-200a	FAM76B	5
hsa-miR-200a	KDELC2	5
hsa-miR-200a	LAYN	5
hsa-miR-200a	PLEKHA7	5
hsa-miR-200a	KRT80	5
hsa-miR-200a	RAD9B	5
hsa-miR-200a	CSNK1A1	5
hsa-miR-200a	LYSMD4	5
hsa-miR-200a	MESP2	5
hsa-miR-200a	VCAN	5
hsa-miR-200a	CMTM4	5
hsa-miR-200a	ZNF785	5
hsa-miR-200a	RUNDC1	5
hsa-miR-200a	KCTD11	5
hsa-miR-200a	TMEM99	5
hsa-miR-200a	C18orf25	5
hsa-miR-200a	ANKRD29	5
hsa-miR-200a	ZNF418	5
hsa-miR-200a	ZNF420	5
hsa-miR-200a	PHF13	5
hsa-miR-200a	EXOC8	5
hsa-miR-200a	PDIK1L	5
hsa-miR-200a	CTNNA1	5
hsa-miR-200a	C20orf196	5
hsa-miR-200a	ADRA2A	5
hsa-miR-200a	HORMAD2	5
hsa-miR-200a	ENTHD1	5
hsa-miR-200a	FAM109B	5
hsa-miR-200a	FBXO41	5
hsa-miR-200a	C2orf67	5
hsa-miR-200a	FAM84A	5
hsa-miR-200a	CCDC80	5
hsa-miR-200a	RNF38	5
hsa-miR-200a	ZCWPW2	5
hsa-miR-200a	ADRB1	5
hsa-miR-200a	CYB561	5
hsa-miR-200a	PRELID2	5
hsa-miR-200a	CYP1B1	5
hsa-miR-200a	AMOTL1	5
hsa-miR-200a	LOC155006	5
hsa-miR-200a	CYP3A7	5
hsa-miR-200a	CYP2B6	5
hsa-miR-200a	CYP2C8	5
hsa-miR-200a	ADRBK2	5
hsa-miR-200a	CDCA2	5
hsa-miR-200a	CYP3A4	5
hsa-miR-200a	FAM84B	5
hsa-miR-200a	TMEM74	5
hsa-miR-200a	C9orf66	5
hsa-miR-200a	TTLL11	5
hsa-miR-200a	MOSPD2	5
hsa-miR-200a	TMTC2	5
hsa-miR-200a	MGC24039	5
hsa-miR-200a	DGKQ	5
hsa-miR-200a	EML5	5
hsa-miR-200a	SPRED1	5
hsa-miR-200a	ZFP1	5
hsa-miR-200a	RHBDL3	5
hsa-miR-200a	DBT	5
hsa-miR-200a	DEDD2	5
hsa-miR-200a	OR7D2	5
hsa-miR-200a	AP2B1	5
hsa-miR-200a	DCK	5
hsa-miR-200a	IL28RA	5
hsa-miR-200a	PAQR7	5
hsa-miR-200a	DCX	5
hsa-miR-200a	WFDC13	5
hsa-miR-200a	AEBP1	5
hsa-miR-200a	DMXL1	5
hsa-miR-200a	PRICKLE2	5
hsa-miR-200a	KLHDC6	5
hsa-miR-200a	SPATA5	5
hsa-miR-200a	MIER3	5
hsa-miR-200a	LIX1	5
hsa-miR-200a	OLIG3	5
hsa-miR-200a	SLC30A8	5
hsa-miR-200a	COL22A1	5
hsa-miR-200a	QSOX2	5
hsa-miR-200a	GLIS3	5
hsa-miR-200a	NUDT10	5
hsa-miR-200a	FAM9A	5
hsa-miR-200a	FAM9C	5
hsa-miR-200a	DLAT	5
hsa-miR-200a	DLG3	5
hsa-miR-200a	AGA	5
hsa-miR-200a	DNA2	5
hsa-miR-200a	DYNC1I1	5
hsa-miR-200a	DOCK1	5
hsa-miR-200a	DPYSL3	5
hsa-miR-200a	DRD2	5
hsa-miR-200a	AGT	5
hsa-miR-200a	DUSP1	5
hsa-miR-200a	E2F2	5
hsa-miR-200a	EDA	5
hsa-miR-200a	EDG1	5
hsa-miR-200a	EEF1A1	5
hsa-miR-200a	EIF2C4	5
hsa-miR-200a	MEGF9	5
hsa-miR-200a	EGFR	5
hsa-miR-200a	EGR2	5
hsa-miR-200a	AHR	5
hsa-miR-200a	TMEM16F	5
hsa-miR-200a	EIF2S3	5
hsa-miR-200a	EIF4EBP2	5
hsa-miR-200a	ELAVL4	5
hsa-miR-200a	ZNF627	5
hsa-miR-200a	ELF2	5
hsa-miR-200a	TXLNA	5
hsa-miR-200a	TCTEX1D1	5
hsa-miR-200a	CREG2	5
hsa-miR-200a	C2orf13	5
hsa-miR-200a	SPRED2	5
hsa-miR-200a	FBXO45	5
hsa-miR-200a	EMP1	5
hsa-miR-200a	TRIM65	5
hsa-miR-200a	TMEM154	5
hsa-miR-200a	AIM1	5
hsa-miR-200a	TAPT1	5
hsa-miR-200a	CCDC125	5
hsa-miR-200a	LOC203547	5
hsa-miR-200a	AK2	5
hsa-miR-200a	EPHB1	5
hsa-miR-200a	C3orf58	5
hsa-miR-200a	CLN8	5
hsa-miR-200a	ERBB4	5
hsa-miR-200a	EREG	5
hsa-miR-200a	ESRRG	5
hsa-miR-200a	ALB	5
hsa-miR-200a	EXTL1	5
hsa-miR-200a	EZH1	5
hsa-miR-200a	F5	5
hsa-miR-200a	BPTF	5
hsa-miR-200a	ALDH1B1	5
hsa-miR-200a	C10orf63	5
hsa-miR-200a	TYSND1	5
hsa-miR-200a	ALDH1A3	5
hsa-miR-200a	HEPACAM	5
hsa-miR-200a	JMJD1C	5
hsa-miR-200a	C6orf65	5
hsa-miR-200a	LEMD2	5
hsa-miR-200a	GPC2	5
hsa-miR-200a	FOXK1	5
hsa-miR-200a	MMD2	5
hsa-miR-200a	THSD7A	5
hsa-miR-200a	ATXN7L1	5
hsa-miR-200a	NKAPL	5
hsa-miR-200a	SEMA3D	5
hsa-miR-200a	FECH	5
hsa-miR-200a	FGF13	5
hsa-miR-200a	FGFR1	5
hsa-miR-200a	TFEC	5
hsa-miR-200a	ATF5	5
hsa-miR-200a	FKBP1B	5
hsa-miR-200a	COPZ1	5
hsa-miR-200a	PHLDA1	5
hsa-miR-200a	NLGN4Y	5
hsa-miR-200a	RNF44	5
hsa-miR-200a	RAB11FIP2	5
hsa-miR-200a	VASH1	5
hsa-miR-200a	ZNF507	5
hsa-miR-200a	AAK1	5
hsa-miR-200a	ADNP2	5
hsa-miR-200a	CHSY1	5
hsa-miR-200a	DZIP1	5
hsa-miR-200a	KIAA1012	5
hsa-miR-200a	WDR37	5
hsa-miR-200a	BAHD1	5
hsa-miR-200a	DIS3	5
hsa-miR-200a	CARD8	5
hsa-miR-200a	EPN2	5
hsa-miR-200a	MTMR15	5
hsa-miR-200a	MMRN1	5
hsa-miR-200a	NCBP2	5
hsa-miR-200a	CD93	5
hsa-miR-200a	ATF6	5
hsa-miR-200a	LIMCH1	5
hsa-miR-200a	STK38L	5
hsa-miR-200a	FOXJ1	5
hsa-miR-200a	JMJD2B	5
hsa-miR-200a	PDZD2	5
hsa-miR-200a	KIF21B	5
hsa-miR-200a	ZHX3	5
hsa-miR-200a	NMNAT2	5
hsa-miR-200a	ZNF609	5
hsa-miR-200a	TBC1D9B	5
hsa-miR-200a	SWAP70	5
hsa-miR-200a	TRIM35	5
hsa-miR-200a	FOXO3	5
hsa-miR-200a	CDC2L6	5
hsa-miR-200a	HIC2	5
hsa-miR-200a	GLT25D2	5
hsa-miR-200a	PLXND1	5
hsa-miR-200a	FLI1	5
hsa-miR-200a	EPB41L3	5
hsa-miR-200a	SMC5	5
hsa-miR-200a	ANKLE2	5
hsa-miR-200a	DCUN1D4	5
hsa-miR-200a	CLCC1	5
hsa-miR-200a	TBC1D9	5
hsa-miR-200a	WDR43	5
hsa-miR-200a	GGA3	5
hsa-miR-200a	RTF1	5
hsa-miR-200a	GPD1L	5
hsa-miR-200a	PASK	5
hsa-miR-200a	RCOR1	5
hsa-miR-200a	UBXD2	5
hsa-miR-200a	FBXL7	5
hsa-miR-200a	KIAA0182	5
hsa-miR-200a	SYT11	5
hsa-miR-200a	BAT2D1	5
hsa-miR-200a	TBC1D1	5
hsa-miR-200a	PDS5A	5
hsa-miR-200a	KIAA0556	5
hsa-miR-200a	RP1-21O18.1	5
hsa-miR-200a	LPHN2	5
hsa-miR-200a	DNMBP	5
hsa-miR-200a	TSPYL4	5
hsa-miR-200a	CLEC16A	5
hsa-miR-200a	KLHL18	5
hsa-miR-200a	LPHN3	5
hsa-miR-200a	FBXW11	5
hsa-miR-200a	ICOSLG	5
hsa-miR-200a	SLC9A8	5
hsa-miR-200a	CUX2	5
hsa-miR-200a	KIAA0467	5
hsa-miR-200a	PHF15	5
hsa-miR-200a	KIAA1045	5
hsa-miR-200a	SR140	5
hsa-miR-200a	KIAA0323	5
hsa-miR-200a	ZNF629	5
hsa-miR-200a	PPP1R13B	5
hsa-miR-200a	AHCYL2	5
hsa-miR-200a	MED13L	5
hsa-miR-200a	EXOSC2	5
hsa-miR-200a	DICER1	5
hsa-miR-200a	RYBP	5
hsa-miR-200a	ICMT	5
hsa-miR-200a	BRD4	5
hsa-miR-200a	SEC11A	5
hsa-miR-200a	LEPROTL1	5
hsa-miR-200a	CES3	5
hsa-miR-200a	MACF1	5
hsa-miR-200a	KIAA0240	5
hsa-miR-200a	KCTD2	5
hsa-miR-200a	FOSB	5
hsa-miR-200a	TTC33	5
hsa-miR-200a	ZNF346	5
hsa-miR-200a	SMUG1	5
hsa-miR-200a	FPRL2	5
hsa-miR-200a	CORO1C	5
hsa-miR-200a	BACE1	5
hsa-miR-200a	RABGAP1	5
hsa-miR-200a	RAB38	5
hsa-miR-200a	PRKD3	5
hsa-miR-200a	C9orf5	5
hsa-miR-200a	AIPL1	5
hsa-miR-200a	PITPNB	5
hsa-miR-200a	FLRT2	5
hsa-miR-200a	APOL2	5
hsa-miR-200a	ATP6V1C2	5
hsa-miR-200a	SLC17A8	5
hsa-miR-200a	ALPP	5
hsa-miR-200a	ALPPL2	5
hsa-miR-200a	NR5A1	5
hsa-miR-200a	RICTOR	5
hsa-miR-200a	CADM2	5
hsa-miR-200a	G6PC	5
hsa-miR-200a	RNF169	5
hsa-miR-200a	FAM26E	5
hsa-miR-200a	GAGE1	5
hsa-miR-200a	NAALADL2	5
hsa-miR-200a	ZDHHC23	5
hsa-miR-200a	COL24A1	5
hsa-miR-200a	GABRA5	5
hsa-miR-200a	ZNF549	5
hsa-miR-200a	SCML4	5
hsa-miR-200a	GABRG1	5
hsa-miR-200a	TCERG1L	5
hsa-miR-200a	WDR72	5
hsa-miR-200a	GABRR1	5
hsa-miR-200a	SNX33	5
hsa-miR-200a	FBXO7	5
hsa-miR-200a	SVIP	5
hsa-miR-200a	MTO1	5
hsa-miR-200a	FBXL2	5
hsa-miR-200a	HECTD1	5
hsa-miR-200a	MOBKL3	5
hsa-miR-200a	ZNF345	5
hsa-miR-200a	GALR1	5
hsa-miR-200a	C3orf17	5
hsa-miR-200a	SPEF1	5
hsa-miR-200a	FAM119B	5
hsa-miR-200a	IFFO	5
hsa-miR-200a	CCDC28A	5
hsa-miR-200a	HSPA12A	5
hsa-miR-200a	CNRIP1	5
hsa-miR-200a	NUDT13	5
hsa-miR-200a	NECAP1	5
hsa-miR-200a	DAK	5
hsa-miR-200a	ACOT11	5
hsa-miR-200a	GLCE	5
hsa-miR-200a	SS18L1	5
hsa-miR-200a	UBXD7	5
hsa-miR-200a	KIAA0888	5
hsa-miR-200a	DNM3	5
hsa-miR-200a	KLK13	5
hsa-miR-200a	WDR21A	5
hsa-miR-200a	C10orf137	5
hsa-miR-200a	NAT9	5
hsa-miR-200a	NOC2L	5
hsa-miR-200a	GAS1	5
hsa-miR-200a	OR2F1	5
hsa-miR-200a	FBXO3	5
hsa-miR-200a	GBE1	5
hsa-miR-200a	LHX6	5
hsa-miR-200a	PLEK2	5
hsa-miR-200a	CNNM4	5
hsa-miR-200a	HEYL	5
hsa-miR-200a	EIF2C1	5
hsa-miR-200a	IL1F5	5
hsa-miR-200a	PCOLCE2	5
hsa-miR-200a	HS6ST3	5
hsa-miR-200a	MDGA1	5
hsa-miR-200a	NUFIP1	5
hsa-miR-200a	GGCX	5
hsa-miR-200a	ABL2	5
hsa-miR-200a	KCNV1	5
hsa-miR-200a	MTBP	5
hsa-miR-200a	TAF5L	5
hsa-miR-200a	AMPD2	5
hsa-miR-200a	CACYBP	5
hsa-miR-200a	DKK3	5
hsa-miR-200a	DKK2	5
hsa-miR-200a	AFF4	5
hsa-miR-200a	PSCD4	5
hsa-miR-200a	KIAA1274	5
hsa-miR-200a	PCDH17	5
hsa-miR-200a	RAB30	5
hsa-miR-200a	HTATSF1	5
hsa-miR-200a	POLL	5
hsa-miR-200a	GLI2	5
hsa-miR-200a	GLI3	5
hsa-miR-200a	CECR6	5
hsa-miR-200a	GNA12	5
hsa-miR-200a	GNG7	5
hsa-miR-200a	GOLGA3	5
hsa-miR-200a	GPD1	5
hsa-miR-200a	GPM6B	5
hsa-miR-200a	AQP11	5
hsa-miR-200a	GPR3	5
hsa-miR-200a	PGM2L1	5
hsa-miR-200a	SPRYD4	5
hsa-miR-200a	C12orf40	5
hsa-miR-200a	C14orf68	5
hsa-miR-200a	GDPD1	5
hsa-miR-200a	ZNF547	5
hsa-miR-200a	FAM102B	5
hsa-miR-200a	SYPL2	5
hsa-miR-200a	RSPO1	5
hsa-miR-200a	GPR26	5
hsa-miR-200a	NKIRAS1	5
hsa-miR-200a	C3orf33	5
hsa-miR-200a	ZNF660	5
hsa-miR-200a	LOC285382	5
hsa-miR-200a	COX18	5
hsa-miR-200a	LOC285636	5
hsa-miR-200a	SFRS12IP1	5
hsa-miR-200a	EFHA2	5
hsa-miR-200a	ZFP41	5
hsa-miR-200a	ATP11C	5
hsa-miR-200a	GRK6	5
hsa-miR-200a	MKNK2	5
hsa-miR-200a	GRB10	5
hsa-miR-200a	CCDC56	5
hsa-miR-200a	MRPL42	5
hsa-miR-200a	WDR91	5
hsa-miR-200a	NR3C1	5
hsa-miR-200a	HSPC159	5
hsa-miR-200a	DNAJC15	5
hsa-miR-200a	N6AMT1	5
hsa-miR-200a	CD274	5
hsa-miR-200a	GRM6	5
hsa-miR-200a	GRM7	5
hsa-miR-200a	CXCL2	5
hsa-miR-200a	TMOD3	5
hsa-miR-200a	YPEL1	5
hsa-miR-200a	SNX10	5
hsa-miR-200a	RBM15B	5
hsa-miR-200a	SEC61A1	5
hsa-miR-200a	PURG	5
hsa-miR-200a	POMT2	5
hsa-miR-200a	BAZ2B	5
hsa-miR-200a	NXPH1	5
hsa-miR-200a	H1F0	5
hsa-miR-200a	HABP2	5
hsa-miR-200a	HADHB	5
hsa-miR-200a	HAS3	5
hsa-miR-200a	HDAC2	5
hsa-miR-200a	HDGF	5
hsa-miR-200a	VSX1	5
hsa-miR-200a	KCNIP2	5
hsa-miR-200a	CD209	5
hsa-miR-200a	EHD3	5
hsa-miR-200a	MNX1	5
hsa-miR-200a	HLF	5
hsa-miR-200a	AOC2	5
hsa-miR-200a	HMGCS1	5
hsa-miR-200a	APAF1	5
hsa-miR-200a	HNMT	5
hsa-miR-200a	SLC29A2	5
hsa-miR-200a	HNRPAB	5
hsa-miR-200a	HNRPF	5
hsa-miR-200a	TLX1	5
hsa-miR-200a	HOXA11	5
hsa-miR-200a	HOXB4	5
hsa-miR-200a	HOXB5	5
hsa-miR-200a	HOXC8	5
hsa-miR-200a	HOXC9	5
hsa-miR-200a	MMAB	5
hsa-miR-200a	HRBL	5
hsa-miR-200a	XIAP	5
hsa-miR-200a	APLP2	5
hsa-miR-200a	FOXN2	5
hsa-miR-200a	HTR2A	5
hsa-miR-200a	HTR5A	5
hsa-miR-200a	HTR7	5
hsa-miR-200a	ICAM1	5
hsa-miR-200a	S100A7A	5
hsa-miR-200a	MSL-1	5
hsa-miR-200a	ZNF678	5
hsa-miR-200a	SPOPL	5
hsa-miR-200a	CCDC39	5
hsa-miR-200a	MYLK4	5
hsa-miR-200a	KIAA2022	5
hsa-miR-200a	ZC3H12B	5
hsa-miR-200a	COX8C	5
hsa-miR-200a	GLDN	5
hsa-miR-200a	IDS	5
hsa-miR-200a	ZKSCAN2	5
hsa-miR-200a	AQP8	5
hsa-miR-200a	IFIT2	5
hsa-miR-200a	NAP5	5
hsa-miR-200a	IFNA8	5
hsa-miR-200a	PAQR9	5
hsa-miR-200a	IFNAR1	5
hsa-miR-200a	PLCXD3	5
hsa-miR-200a	ZNF81	5
hsa-miR-200a	PDDC1	5
hsa-miR-200a	ANKDD1A	5
hsa-miR-200a	FAM33A	5
hsa-miR-200a	ICHTHYIN	5
hsa-miR-200a	NUP43	5
hsa-miR-200a	IGHMBP2	5
hsa-miR-200a	SLCO4C1	5
hsa-miR-200a	ZNF445	5
hsa-miR-200a	BMP8A	5
hsa-miR-200a	IL1RAP	5
hsa-miR-200a	IL8RA	5
hsa-miR-200a	IL12B	5
hsa-miR-200a	IL13RA1	5
hsa-miR-200a	ZBTB41	5
hsa-miR-200a	AQP4	5
hsa-miR-200a	INCENP	5
hsa-miR-200a	INSM1	5
hsa-miR-200a	INSR	5
hsa-miR-200a	ITGA6	5
hsa-miR-200a	ITGA4	5
hsa-miR-200a	ITGB8	5
hsa-miR-200a	KCNA7	5
hsa-miR-200a	FAM73A	5
hsa-miR-200a	C9orf165	5
hsa-miR-200a	KCNJ13	5
hsa-miR-200a	KDR	5
hsa-miR-200a	KPNA4	5
hsa-miR-200a	RANBP5	5
hsa-miR-200a	KRAS	5
hsa-miR-200a	LOC388381	5
hsa-miR-200a	SLC6A17	5
hsa-miR-200a	KRT82	5
hsa-miR-200a	LOC389073	5
hsa-miR-200a	VGLL3	5
hsa-miR-200a	CCDC4	5
hsa-miR-200a	FLJ41603	5
hsa-miR-200a	LIN28B	5
hsa-miR-200a	SAMD5	5
hsa-miR-200a	LAIR1	5
hsa-miR-200a	ZNF793	5
hsa-miR-200a	LAMC1	5
hsa-miR-200a	LAMC2	5
hsa-miR-200a	ARHGAP1	5
hsa-miR-200a	LEP	5
hsa-miR-200a	LETM1	5
hsa-miR-200a	LIF	5
hsa-miR-200a	RHOH	5
hsa-miR-200a	SHC4	5
hsa-miR-200a	ARL1	5
hsa-miR-200a	FLJ40142	5
hsa-miR-200a	RGS7BP	5
hsa-miR-200a	KLHL31	5
hsa-miR-200a	LOX	5
hsa-miR-200a	SNX30	5
hsa-miR-200a	LPL	5
hsa-miR-200a	LPP	5
hsa-miR-200a	ARL3	5
hsa-miR-200a	TM4SF1	5
hsa-miR-200a	MXD1	5
hsa-miR-200a	SMAD2	5
hsa-miR-200a	MAF	5
hsa-miR-200a	MAGEA1	5
hsa-miR-200a	MAK	5
hsa-miR-200a	STS	5
hsa-miR-200a	MAOA	5
hsa-miR-200a	MAP2	5
hsa-miR-200a	MAP4	5
hsa-miR-200a	ARSD	5
hsa-miR-200a	MAT2A	5
hsa-miR-200a	MBL2	5
hsa-miR-200a	MBNL1	5
hsa-miR-200a	MBP	5
hsa-miR-200a	MC2R	5
hsa-miR-200a	MCAM	5
hsa-miR-200a	CHST6	5
hsa-miR-200a	MCL1	5
hsa-miR-200a	MAP3K4	5
hsa-miR-200a	MEOX2	5
hsa-miR-200a	KITLG	5
hsa-miR-200a	MITF	5
hsa-miR-200a	ATXN3	5
hsa-miR-200a	MAP3K9	5
hsa-miR-200a	MLL	5
hsa-miR-200a	AFF1	5
hsa-miR-200a	MN1	5
hsa-miR-200a	CD200	5
hsa-miR-200a	MPL	5
hsa-miR-200a	ABCC1	5
hsa-miR-200a	UNC13C	5
hsa-miR-200a	TRIM67	5
hsa-miR-200a	LOC441108	5
hsa-miR-200a	MSH2	5
hsa-miR-200a	MSN	5
hsa-miR-200a	MSR1	5
hsa-miR-200a	MTF1	5
hsa-miR-200a	MX1	5
hsa-miR-200a	MYBL1	5
hsa-miR-200a	ZFHX3	5
hsa-miR-200a	MYO5B	5
hsa-miR-200a	NAB1	5
hsa-miR-200a	NAP1L3	5
hsa-miR-200a	NAP1L4	5
hsa-miR-200a	NCAM1	5
hsa-miR-200a	NCBP1	5
hsa-miR-200a	NCK1	5
hsa-miR-200a	NDUFS1	5
hsa-miR-200a	NEDD4	5
hsa-miR-200a	LRRC18	5
hsa-miR-200a	NF1	5
hsa-miR-200a	NFIA	5
hsa-miR-200a	NFYB	5
hsa-miR-200a	NPAT	5
hsa-miR-200a	NPTX1	5
hsa-miR-200a	NPY1R	5
hsa-miR-200a	NPY2R	5
hsa-miR-200a	CISD2	5
hsa-miR-200a	OGG1	5
hsa-miR-200a	OXTR	5
hsa-miR-200a	PEBP1	5
hsa-miR-200a	PAFAH2	5
hsa-miR-200a	SERPINE1	5
hsa-miR-200a	PAK2	5
hsa-miR-200a	PAPPA	5
hsa-miR-200a	PAX3	5
hsa-miR-200a	DDEF1	5
hsa-miR-200a	CDON	5
hsa-miR-200a	ACOX1	5
hsa-miR-200a	RRP15	5
hsa-miR-200a	FAM152A	5
hsa-miR-200a	PI15	5
hsa-miR-200a	SPG3A	5
hsa-miR-200a	POLR1D	5
hsa-miR-200a	SIDT2	5
hsa-miR-200a	TRNT1	5
hsa-miR-200a	METTL9	5
hsa-miR-200a	SUV420H1	5
hsa-miR-200a	SLC45A2	5
hsa-miR-200a	C3orf18	5
hsa-miR-200a	PCSK1	5
hsa-miR-200a	UBAP1	5
hsa-miR-200a	RBJ	5
hsa-miR-200a	GOLM1	5
hsa-miR-200a	PHF21A	5
hsa-miR-200a	SPG21	5
hsa-miR-200a	PDCD2	5
hsa-miR-200a	CRNKL1	5
hsa-miR-200a	WNT16	5
hsa-miR-200a	ZNF589	5
hsa-miR-200a	PDE3B	5
hsa-miR-200a	MAGEC2	5
hsa-miR-200a	FAM8A1	5
hsa-miR-200a	PDE4D	5
hsa-miR-200a	HPCAL4	5
hsa-miR-200a	PCYOX1	5
hsa-miR-200a	DCDC2	5
hsa-miR-200a	TH1L	5
hsa-miR-200a	ETV7	5
hsa-miR-200a	DTL	5
hsa-miR-200a	C14orf129	5
hsa-miR-200a	VTA1	5
hsa-miR-200a	PPHLN1	5
hsa-miR-200a	PDGFA	5
hsa-miR-200a	RAB14	5
hsa-miR-200a	PEX5L	5
hsa-miR-200a	UFM1	5
hsa-miR-200a	PDGFRL	5
hsa-miR-200a	PDGFRB	5
hsa-miR-200a	TRIM33	5
hsa-miR-200a	PDK2	5
hsa-miR-200a	YPEL5	5
hsa-miR-200a	ASB1	5
hsa-miR-200a	NUB1	5
hsa-miR-200a	HECA	5
hsa-miR-200a	PDPK1	5
hsa-miR-200a	EMCN	5
hsa-miR-200a	SLC26A4	5
hsa-miR-200a	FBXO40	5
hsa-miR-200a	CMPK1	5
hsa-miR-200a	RAPGEF6	5
hsa-miR-200a	CROP	5
hsa-miR-200a	RP6-213H19.1	5
hsa-miR-200a	SIX4	5
hsa-miR-200a	PET112L	5
hsa-miR-200a	PEX12	5
hsa-miR-200a	PF4V1	5
hsa-miR-200a	ACP1	5
hsa-miR-200a	ATP8B1	5
hsa-miR-200a	ATP6V1A	5
hsa-miR-200a	PGK1	5
hsa-miR-200a	ACP2	5
hsa-miR-200a	PITPNA	5
hsa-miR-200a	PKNOX1	5
hsa-miR-200a	PKP2	5
hsa-miR-200a	PLCB2	5
hsa-miR-200a	BCL11A	5
hsa-miR-200a	BTBD1	5
hsa-miR-200a	LRP1B	5
hsa-miR-200a	PLXNA2	5
hsa-miR-200a	PMAIP1	5
hsa-miR-200a	PMCH	5
hsa-miR-200a	IL20RB	5
hsa-miR-200a	CNTN5	5
hsa-miR-200a	CSNK1G1	5
hsa-miR-200a	CPSF2	5
hsa-miR-200a	GPR88	5
hsa-miR-200a	C21orf91	5
hsa-miR-200a	CYCS	5
hsa-miR-200a	ERRFI1	5
hsa-miR-200a	GNG2	5
hsa-miR-200a	POLR2L	5
hsa-miR-200a	SIAE	5
hsa-miR-200a	GFOD1	5
hsa-miR-200a	KIAA1128	5
hsa-miR-200a	RBM47	5
hsa-miR-200a	CCDC93	5
hsa-miR-200a	USP53	5
hsa-miR-200a	EXOC6	5
hsa-miR-200a	MTMR12	5
hsa-miR-200a	GNL3L	5
hsa-miR-200a	SGTB	5
hsa-miR-200a	EPB41L4B	5
hsa-miR-200a	POU4F1	5
hsa-miR-200a	UGT1A8	5
hsa-miR-200a	PPARA	5
hsa-miR-200a	MED1	5
hsa-miR-200a	2014-03-05	5
hsa-miR-200a	CNGB3	5
hsa-miR-200a	SLC35F2	5
hsa-miR-200a	FBLIM1	5
hsa-miR-200a	ZRANB1	5
hsa-miR-200a	BNC2	5
hsa-miR-200a	AHI1	5
hsa-miR-200a	GIPC2	5
hsa-miR-200a	KLHL28	5
hsa-miR-200a	ZNF280D	5
hsa-miR-200a	VPS13C	5
hsa-miR-200a	SIDT1	5
hsa-miR-200a	TMEM104	5
hsa-miR-200a	FNBP1L	5
hsa-miR-200a	ZCCHC2	5
hsa-miR-200a	RETSAT	5
hsa-miR-200a	ALKBH5	5
hsa-miR-200a	CCDC99	5
hsa-miR-200a	CMTM6	5
hsa-miR-200a	C2orf18	5
hsa-miR-200a	ZNF770	5
hsa-miR-200a	ZSCAN2	5
hsa-miR-200a	C20orf11	5
hsa-miR-200a	FAM70A	5
hsa-miR-200a	PTCD3	5
hsa-miR-200a	CDCA4	5
hsa-miR-200a	VPS37C	5
hsa-miR-200a	ATG16L1	5
hsa-miR-200a	C9orf68	5
hsa-miR-200a	PDPR	5
hsa-miR-200a	C7orf42	5
hsa-miR-200a	UACA	5
hsa-miR-200a	C10orf118	5
hsa-miR-200a	CDCA8	5
hsa-miR-200a	TMEM38B	5
hsa-miR-200a	DARS2	5
hsa-miR-200a	MSL2L1	5
hsa-miR-200a	PRMT6	5
hsa-miR-200a	P15RS	5
hsa-miR-200a	AVPR1A	5
hsa-miR-200a	LGI2	5
hsa-miR-200a	PPP2R2B	5
hsa-miR-200a	RAVER2	5
hsa-miR-200a	LRRC1	5
hsa-miR-200a	SMU1	5
hsa-miR-200a	UBA6	5
hsa-miR-200a	C14orf115	5
hsa-miR-200a	ASXL2	5
hsa-miR-200a	WDR41	5
hsa-miR-200a	C22orf26	5
hsa-miR-200a	PPP2R5C	5
hsa-miR-200a	MCOLN3	5
hsa-miR-200a	SLC29A3	5
hsa-miR-200a	RSAD1	5
hsa-miR-200a	SLC35C1	5
hsa-miR-200a	ABHD10	5
hsa-miR-200a	STK32B	5
hsa-miR-200a	C17orf79	5
hsa-miR-200a	SLC22A15	5
hsa-miR-200a	IMPACT	5
hsa-miR-200a	YOD1	5
hsa-miR-200a	DDX43	5
hsa-miR-200a	TRIM36	5
hsa-miR-200a	DHTKD1	5
hsa-miR-200a	FEM1A	5
hsa-miR-200a	SLC30A10	5
hsa-miR-200a	FAM48A	5
hsa-miR-200a	ANKRD10	5
hsa-miR-200a	DOCK10	5
hsa-miR-200a	ZNF407	5
hsa-miR-200a	TMEM127	5
hsa-miR-200a	ZNF416	5
hsa-miR-200a	MFN1	5
hsa-miR-200a	PRKACB	5
hsa-miR-200a	C9orf86	5
hsa-miR-200a	PKIB	5
hsa-miR-200a	MAP7D1	5
hsa-miR-200a	CCDC94	5
hsa-miR-200a	IPO9	5
hsa-miR-200a	NECAP2	5
hsa-miR-200a	CEP72	5
hsa-miR-200a	ENAH	5
hsa-miR-200a	TMEM30A	5
hsa-miR-200a	PRKAR2B	5
hsa-miR-200a	C6orf64	5
hsa-miR-200a	PRKCA	5
hsa-miR-200a	LMBRD1	5
hsa-miR-200a	JMJD1A	5
hsa-miR-200a	PECR	5
hsa-miR-200a	EAPP	5
hsa-miR-200a	PRKCI	5
hsa-miR-200a	ACTR10	5
hsa-miR-200a	ASH1L	5
hsa-miR-200a	LMO3	5
hsa-miR-200a	ZNF395	5
hsa-miR-200a	ZNF313	5
hsa-miR-200a	MAPK1	5
hsa-miR-200a	AJAP1	5
hsa-miR-200a	MAPK6	5
hsa-miR-200a	GNG12	5
hsa-miR-200a	BCAP29	5
hsa-miR-200a	UBFD1	5
hsa-miR-200a	KLHL4	5
hsa-miR-200a	MAP2K7	5
hsa-miR-200a	PCDHB10	5
hsa-miR-200a	SUSD2	5
hsa-miR-200a	KIAA1217	5
hsa-miR-200a	RP5-1022P6.2	5
hsa-miR-200a	PRPSAP1	5
hsa-miR-200a	CLDND1	5
hsa-miR-200a	JPH1	5
hsa-miR-200a	ZC3HAV1	5
hsa-miR-200a	TM9SF3	5
hsa-miR-200a	BDH2	5
hsa-miR-200a	DHX33	5
hsa-miR-200a	TMEPAI	5
hsa-miR-200a	OLFML3	5
hsa-miR-200a	C11orf30	5
hsa-miR-200a	PRDM10	5
hsa-miR-200a	CHPT1	5
hsa-miR-200a	TULP4	5
hsa-miR-200a	ADAMTS9	5
hsa-miR-200a	CCDC47	5
hsa-miR-200a	TWSG1	5
hsa-miR-200a	UTP3	5
hsa-miR-200a	ENTPD7	5
hsa-miR-200a	AVEN	5
hsa-miR-200a	LYRM4	5
hsa-miR-200a	MAN1C1	5
hsa-miR-200a	PSMD9	5
hsa-miR-200a	ZNFX1	5
hsa-miR-200a	DOLPP1	5
hsa-miR-200a	CAMK1G	5
hsa-miR-200a	SLC39A10	5
hsa-miR-200a	THOC2	5
hsa-miR-200a	KIAA1147	5
hsa-miR-200a	C13orf1	5
hsa-miR-200a	PTCH1	5
hsa-miR-200a	PTEN	5
hsa-miR-200a	PTGER3	5
hsa-miR-200a	SENP7	5
hsa-miR-200a	PTGER4	5
hsa-miR-200a	PTGIS	5
hsa-miR-200a	RAB22A	5
hsa-miR-200a	PTGS2	5
hsa-miR-200a	PTHLH	5
hsa-miR-200a	TMCC3	5
hsa-miR-200a	PPM1H	5
hsa-miR-200a	KIAA1161	5
hsa-miR-200a	FAM40B	5
hsa-miR-200a	ZNF512B	5
hsa-miR-200a	ZNF490	5
hsa-miR-200a	SHROOM4	5
hsa-miR-200a	KIAA1211	5
hsa-miR-200a	MKL2	5
hsa-miR-200a	INTS2	5
hsa-miR-200a	MTUS1	5
hsa-miR-200a	CASKIN1	5
hsa-miR-200a	PCDH19	5
hsa-miR-200a	NUFIP2	5
hsa-miR-200a	KIAA1328	5
hsa-miR-200a	KLHDC5	5
hsa-miR-200a	PCDH10	5
hsa-miR-200a	KIF17	5
hsa-miR-200a	TMEM181	5
hsa-miR-200a	CRAMP1L	5
hsa-miR-200a	PITPNM2	5
hsa-miR-200a	SLAIN2	5
hsa-miR-200a	DPP10	5
hsa-miR-200a	DPP10	5
hsa-miR-200a	SH3RF1	5
hsa-miR-200a	POGK	5
hsa-miR-200a	EPB41L5	5
hsa-miR-200a	KIAA1553	5
hsa-miR-200a	GPAM	5
hsa-miR-200a	FANCM	5
hsa-miR-200a	KIAA1600	5
hsa-miR-200a	NOPE	5
hsa-miR-200a	PTPN11	5
hsa-miR-200a	SLC4A5	5
hsa-miR-200a	CADM3	5
hsa-miR-200a	PTPRC	5
hsa-miR-200a	PTPRD	5
hsa-miR-200a	PTPRE	5
hsa-miR-200a	PVRL1	5
hsa-miR-200a	ABCD4	5
hsa-miR-200a	PYGB	5
hsa-miR-200a	RHOU	5
hsa-miR-200a	C9orf80	5
hsa-miR-200a	BCAT1	5
hsa-miR-200a	RAB5A	5
hsa-miR-200a	RAB27B	5
hsa-miR-200a	RAD23B	5
hsa-miR-200a	RAD51L1	5
hsa-miR-200a	RAG1	5
hsa-miR-200a	RALA	5
hsa-miR-200a	RAP2B	5
hsa-miR-200a	ACE2	5
hsa-miR-200a	GNB4	5
hsa-miR-200a	RBM3	5
hsa-miR-200a	TMEM35	5
hsa-miR-200a	BCKDHB	5
hsa-miR-200a	RET	5
hsa-miR-200a	RFC2	5
hsa-miR-200a	RFX1	5
hsa-miR-200a	RFX2	5
hsa-miR-200a	RGS16	5
hsa-miR-200a	RHD	5
hsa-miR-200a	EDA2R	5
hsa-miR-200a	RNASEL	5
hsa-miR-200a	TGIF2	5
hsa-miR-200a	RNF4	5
hsa-miR-200a	RPA2	5
hsa-miR-200a	RPL28	5
hsa-miR-200a	LOC619208	5
hsa-miR-200a	RPS6KA3	5
hsa-miR-200a	RPS23	5
hsa-miR-200a	RRM2	5
hsa-miR-200a	RXRA	5
hsa-miR-200a	RYK	5
hsa-miR-200a	SCD	5
hsa-miR-200a	SCN2B	5
hsa-miR-200a	SRL	5
hsa-miR-200a	CXCL5	5
hsa-miR-200a	ABHD4	5
hsa-miR-200a	C14orf133	5
hsa-miR-200a	FAM111A	5
hsa-miR-200a	C20orf59	5
hsa-miR-200a	MUTED	5
hsa-miR-200a	DMRTC2	5
hsa-miR-200a	PRDM16	5
hsa-miR-200a	PRDM15	5
hsa-miR-200a	FIGNL1	5
hsa-miR-200a	NECAB1	5
hsa-miR-200a	CARD9	5
hsa-miR-200a	SFPQ	5
hsa-miR-200a	SFRS1	5
hsa-miR-200a	FBRS	5
hsa-miR-200a	SOX17	5
hsa-miR-200a	AZI2	5
hsa-miR-200a	MMP25	5
hsa-miR-200a	MPP5	5
hsa-miR-200a	RGS18	5
hsa-miR-200a	TMEM168	5
hsa-miR-200a	SUDS3	5
hsa-miR-200a	SGCB	5
hsa-miR-200a	MRPS25	5
hsa-miR-200a	NOM1	5
hsa-miR-200a	SGCD	5
hsa-miR-200a	SGK1	5
hsa-miR-200a	CSMD1	5
hsa-miR-200a	GIGYF1	5
hsa-miR-200a	BNC1	5
hsa-miR-200a	SHB	5
hsa-miR-200a	GORASP1	5
hsa-miR-200a	LPPR2	5
hsa-miR-200a	TNS3	5
hsa-miR-200a	RAI16	5
hsa-miR-200a	S100PBP	5
hsa-miR-200a	C1orf149	5
hsa-miR-200a	SIAH2	5
hsa-miR-200a	RMND5A	5
hsa-miR-200a	GNPNAT1	5
hsa-miR-200a	CDCP1	5
hsa-miR-200a	LPIN3	5
hsa-miR-200a	SIM1	5
hsa-miR-200a	SIM2	5
hsa-miR-200a	SLC1A1	5
hsa-miR-200a	REEP1	5
hsa-miR-200a	MRPL44	5
hsa-miR-200a	SLC1A4	5
hsa-miR-200a	ANKRD57	5
hsa-miR-200a	WNK1	5
hsa-miR-200a	NADK	5
hsa-miR-200a	SPATS2	5
hsa-miR-200a	ZNF649	5
hsa-miR-200a	UBE2Z	5
hsa-miR-200a	SLC6A1	5
hsa-miR-200a	SLC10A2	5
hsa-miR-200a	BMP8B	5
hsa-miR-200a	SLC16A1	5
hsa-miR-200a	SLC16A2	5
hsa-miR-200a	HLTF	5
hsa-miR-200a	BOLL	5
hsa-miR-200a	SIGLEC1	5
hsa-miR-200a	SNTB2	5
hsa-miR-200a	SOX1	5
hsa-miR-200a	SOX9	5
hsa-miR-200a	SP100	5
hsa-miR-200a	SPG7	5
hsa-miR-200a	SPN	5
hsa-miR-200a	SRC	5
hsa-miR-200a	SRD5A1	5
hsa-miR-200a	AKR1D1	5
hsa-miR-200a	SRM	5
hsa-miR-200a	SRP14	5
hsa-miR-200a	SRP72	5
hsa-miR-200a	SSR1	5
hsa-miR-200a	SSTR1	5
hsa-miR-200a	SS18	5
hsa-miR-200a	ST13	5
hsa-miR-200a	STAT4	5
hsa-miR-200a	STAT5A	5
hsa-miR-200a	STAT5B	5
hsa-miR-200a	ELOVL4	5
hsa-miR-200a	SURF4	5
hsa-miR-200a	MED22	5
hsa-miR-200a	KLF9	5
hsa-miR-200a	TAF4B	5
hsa-miR-200a	CNTN2	5
hsa-miR-200a	TBP	5
hsa-miR-200a	TCF4	5
hsa-miR-200a	ACTC1	5
hsa-miR-200a	TFAP2C	5
hsa-miR-200a	TGFB2	5
hsa-miR-200a	TGFBR2	5
hsa-miR-200a	TGFBR3	5
hsa-miR-200a	TIAL1	5
hsa-miR-200a	TIAM1	5
hsa-miR-200a	TJP1	5
hsa-miR-200a	TK2	5
hsa-miR-200a	NR2E1	5
hsa-miR-200a	TSPAN6	5
hsa-miR-200a	TMOD1	5
hsa-miR-200a	TNFAIP6	5
hsa-miR-200a	TNS1	5
hsa-miR-200a	TOP3A	5
hsa-miR-200a	TPD52	5
hsa-miR-200a	TRAF5	5
hsa-miR-200a	TSN	5
hsa-miR-200a	TSC1	5
hsa-miR-200a	TSPYL1	5
hsa-miR-200a	CAPN5	5
hsa-miR-200a	TTK	5
hsa-miR-200a	UBE2G1	5
hsa-miR-200a	UBE2H	5
hsa-miR-200a	UBE3A	5
hsa-miR-200a	OSGIN2	5
hsa-miR-200a	SUMO1	5
hsa-miR-200a	UTRN	5
hsa-miR-200a	VCL	5
hsa-miR-200a	MPPED2	5
hsa-miR-200a	VPREB1	5
hsa-miR-200a	WFS1	5
hsa-miR-200a	WNT5A	5
hsa-miR-200a	C18orf1	5
hsa-miR-200a	YWHAE	5
hsa-miR-200a	ZFP37	5
hsa-miR-200a	ZNF12	5
hsa-miR-200a	ZNF24	5
hsa-miR-200a	ZKSCAN1	5
hsa-miR-200a	ZNF75	5
hsa-miR-200a	ZNF91	5
hsa-miR-200a	TRIM25	5
hsa-miR-200a	ZNF148	5
hsa-miR-200a	ZNF180	5
hsa-miR-200a	ZNF192	5
hsa-miR-200a	ZNF217	5
hsa-miR-200a	ZNF236	5
hsa-miR-200a	PTP4A1	5
hsa-miR-200a	EVI5	5
hsa-miR-200a	RAB7A	5
hsa-miR-200a	CUEDC2	5
hsa-miR-200a	ZNF655	5
hsa-miR-200a	METT10D	5
hsa-miR-200a	FTO	5
hsa-miR-200a	C1orf50	5
hsa-miR-200a	C11orf49	5
hsa-miR-200a	C1orf116	5
hsa-miR-200a	FKRP	5
hsa-miR-200a	ZNF343	5
hsa-miR-200a	ZXDC	5
hsa-miR-200a	B3GNT4	5
hsa-miR-200a	C4orf15	5
hsa-miR-200a	LRRC2	5
hsa-miR-200a	PGBD5	5
hsa-miR-200a	NARG1L	5
hsa-miR-200a	SH3TC2	5
hsa-miR-200a	EFCAB1	5
hsa-miR-200a	PLEKHF2	5
hsa-miR-200a	YRDC	5
hsa-miR-200a	ZMAT4	5
hsa-miR-200a	ASB13	5
hsa-miR-200a	TXNDC15	5
hsa-miR-200a	VASH2	5
hsa-miR-200a	ARHGAP28	5
hsa-miR-200a	ZMYM1	5
hsa-miR-200a	RNF122	5
hsa-miR-200a	SNX22	5
hsa-miR-200a	NEK11	5
hsa-miR-200a	FLJ12529	5
hsa-miR-200a	ZC3H14	5
hsa-miR-200a	MAP9	5
hsa-miR-200a	LPCAT1	5
hsa-miR-200a	C2orf54	5
hsa-miR-200a	UBXD6	5
hsa-miR-200a	SLC35E1	5
hsa-miR-200a	SCD5	5
hsa-miR-200a	C6orf134	5
hsa-miR-200a	GRHL2	5
hsa-miR-200a	CALD1	5
hsa-miR-200a	WWC2	5
hsa-miR-200a	ZNF606	5
hsa-miR-200a	SIKE	5
hsa-miR-200a	FRAS1	5
hsa-miR-200a	OPA3	5
hsa-miR-200a	NAT13	5
hsa-miR-200a	RAB11FIP1	5
hsa-miR-200a	WDR26	5
hsa-miR-200a	PIGZ	5
hsa-miR-200a	PDGFD	5
hsa-miR-200a	TET1	5
hsa-miR-200a	CPEB4	5
hsa-miR-200a	CCDC68	5
hsa-miR-200a	SLC25A16	5
hsa-miR-200a	TSEN2	5
hsa-miR-200a	EEPD1	5
hsa-miR-200a	ZFP91	5
hsa-miR-200a	KIAA1715	5
hsa-miR-200a	ST8SIA2	5
hsa-miR-200a	SYNC1	5
hsa-miR-200a	LRRC3	5
hsa-miR-200a	ANP32E	5
hsa-miR-200a	MAP1LC3B	5
hsa-miR-200a	PPP1R14C	5
hsa-miR-200a	NETO2	5
hsa-miR-200a	VANGL1	5
hsa-miR-200a	CAMLG	5
hsa-miR-200a	SEH1L	5
hsa-miR-200a	NCOA3	5
hsa-miR-200a	NRIP1	5
hsa-miR-200a	UBL4A	5
hsa-miR-200a	LAGE3	5
hsa-miR-200a	AXIN1	5
hsa-miR-200a	FZD4	5
hsa-miR-200a	FCRL4	5
hsa-miR-200a	ARHGAP24	5
hsa-miR-200a	SCRT1	5
hsa-miR-200a	UCK1	5
hsa-miR-200a	FAM107B	5
hsa-miR-200a	C8orf13	5
hsa-miR-200a	SESN2	5
hsa-miR-200a	HSDL1	5
hsa-miR-200a	JAM3	5
hsa-miR-200a	SYT15	5
hsa-miR-200a	FGFBP2	5
hsa-miR-200a	KCTD10	5
hsa-miR-200a	CTTNBP2	5
hsa-miR-200a	UTP15	5
hsa-miR-200a	CCDC98	5
hsa-miR-200a	ARID5B	5
hsa-miR-200a	NLRC5	5
hsa-miR-200a	LOXL4	5
hsa-miR-200a	POLR1B	5
hsa-miR-200a	CHD6	5
hsa-miR-200a	MLSTD2	5
hsa-miR-200a	TMEM117	5
hsa-miR-200a	TCHP	5
hsa-miR-200a	HSDL2	5
hsa-miR-200a	WIBG	5
hsa-miR-200a	LZIC	5
hsa-miR-200a	ZNF528	5
hsa-miR-200a	CASQ2	5
hsa-miR-200a	CUL4B	5
hsa-miR-200a	PPAPDC1B	5
hsa-miR-200a	DCTN5	5
hsa-miR-200a	HOPX	5
hsa-miR-200a	ACSS1	5
hsa-miR-200a	C6orf168	5
hsa-miR-200a	GNPTG	5
hsa-miR-200a	PARD6B	5
hsa-miR-200a	KLF11	5
hsa-miR-200a	CARD6	5
hsa-miR-200a	IRS4	5
hsa-miR-200a	OGT	5
hsa-miR-200a	EFCAB4B	5
hsa-miR-200a	MGC12966	5
hsa-miR-200a	FCRLA	5
hsa-miR-200a	ADO	5
hsa-miR-200a	ATAD1	5
hsa-miR-200a	TBRG1	5
hsa-miR-200a	FAM136A	5
hsa-miR-200a	SLC35B4	5
hsa-miR-200a	PPP1R15B	5
hsa-miR-200a	FIZ1	5
hsa-miR-200a	SPRYD3	5
hsa-miR-200a	TMEM209	5
hsa-miR-200a	ZNRF1	5
hsa-miR-200a	SERAC1	5
hsa-miR-200a	PRPF38A	5
hsa-miR-200a	CGNL1	5
hsa-miR-200a	ARHGAP19	5
hsa-miR-200a	DGKD	5
hsa-miR-200a	ALG2	5
hsa-miR-200a	KIAA1755	5
hsa-miR-200a	ZC3H12C	5
hsa-miR-200a	CDC14B	5
hsa-miR-200a	TMEFF1	5
hsa-miR-200a	TP63	5
hsa-miR-200a	CBFB	5
hsa-miR-200a	TNKS	5
hsa-miR-200a	PEA15	5
hsa-miR-200a	ABCC3	5
hsa-miR-200a	RNMT	5
hsa-miR-200a	RIPK1	5
hsa-miR-200a	ADAM9	5
hsa-miR-200a	SNAP23	5
hsa-miR-200a	RIOK3	5
hsa-miR-200a	TNFRSF11A	5
hsa-miR-200a	TNFRSF10D	5
hsa-miR-200a	TNFRSF10B	5
hsa-miR-200a	SUCLA2	5
hsa-miR-200a	CES2	5
hsa-miR-200a	IQGAP1	5
[truncated: 196 more rows]

## Sheet: Table C
common targets of validated and predicted for miR-141						common targets of validated and predicted for miR-200a
		miRWalk	miRTarBase			miRWalk	miRTarBase
ZEB2		9	4		BAP1	6	3
BAP1		7	3		G3BP2	5	2
KLF5		6	2		PCDH8	7	2
STK3		7	2		RAB30	5	2
TGFB2		6	3		ZEB2	8	5
SFPQ		6	3		PDCD4	6	2
CLOCK		5	4		GATA6	6	2
BRD3		7	3		WASF3	5	2
UBAP1		6	3		GDAP1	6	3
PTEN		5	3		KEAP1	5	3
EIF4E		5	4		PTPRD	5	2
PPARA		6	3		WDR37	5	2
YWHAG		7	3
PTPRD		5	2
WDR37		5	2
CTBP2		7	2
ACVR2B		6	2

## Sheet: Table D
Lymph node expressed validated mRNA targets of miR-141						Thymus expressed validated mRNA targets of miR-141
Gene	TPM(transcript per million)&Gene EST/Total EST in pool					Gene	TPM&Gene EST/Total EST in pool
ZEB2	133& 12/89748					ZEB2	12& 1/79697
ZEB1	44& 4/89748					ZEB1	87& 7/79697
BAP1	22& 2/89748					BAP1	138& 11/79697
SFPQ	323& 29/89748					SFPQ	25& 2/79697
CLOCK	44& 4/89748					CLOCK	12& 1/79697
BRD3	211& 19/89748					BRD3	87& 7/79697
UBAP1	66& 6/89748					UBAP1	200& 16/79697
PTEN	479& 43/89748					PTEN	62& 5/79697
EIF4E	122& 11/89748					EIF4E	12& 1/79697
ELMO2	122& 11/89748					ELMO2	37& 3/79697
KLHL20	33& 3/89748					KLHL20	62& 5/79697
ERBB2IP	89& 8/89748					ERBB2IP	100& 8/79697
WDR37	33& 3/89748					WDR37	50& 4/79697
MAPK14	100& 9/89748					MAPK14	150& 12/79697
Lymph node expressed predcited mRNA targets of miR-141						Thymus expressed predcited mRNA targets of miR-141
RUNX1	22& 2/89748					RUNX1	112& 9/79697
SMAD2	155& 14/89748					SMAD2	12& 1/79697
FOXO3	77& 7/89748					FOXO3	62& 5/79697
AHR	77& 7/89748					AHR	2& 2/79697
PIAS3	22& 2/89748					PIAS3	163& 13/79697
STAT5A	178& 16/89748					STAT5A	200& 16/79697
STAT5B	233& 21/89748					STAT5B	125& 10/79697
RHEB	122& 11/89748					RHEB	37& 3/79697
GATA3	0					GATA3	25& 2/79697
STAT4	11& 1/89748					STAT4	37& 3/79697
FKBP5	77& 7/89748					FKBP5	727& 58/79697
PTEN	479& 43/89748					PTEN	62& 5/79697
TSC1	0					TSC1	25& 2/79697
TGFBR2	100& 9/89748					TGFBR2	12& 1/79697

## Sheet: Table E
Lymph node expressed validated mRNA targets of miR-200a						Thymus expressed validated mRNA targets of miR-200a
GENE	TPM&Gene EST/Total EST in pool					GENE	TPM&Gene EST/Total EST in pool
BAP1	22& 2/89748					BAP1	138& 11/79697
G3BP2	144& 13/89748					G3BP2	150& 12/79697
RAB30	122& 11/89748					RAB30	37& 3/79697
ZEB2	133& 12/89748					ZEB2	12& 1/79697
CTNNB1	55& 5/89748					CTNNB1	539& 43/79697
ZEB1	44& 4/89748					ZEB1	87& 7/79697
SIP1	233& 21/89748					SIP1	62& 5/79697
PDCD4	55& 5/89748					PDCD4	276& 22/79697
VCAM1	11& 1/89748					VCAM1	188& 15/79697
PSMD2	44& 4/89748					PSMD2	87& 7/79697
MAPK14	100& 9/89748					MAPK14	150& 12/79697
KEAP1	22& 2/89748					KEAP1	100& 8/79697
SRF	44& 4/89748					SRF	37& 3/79697
KLHL20	33& 3/89748					KLHL20	62& 5/79697
ELMO2	122& 11/89748					ELMO2	37& 3/79697
ERBB2IP	89& 8/89748					ERBB2IP	100& 8/79697
WDR37	33& 3/89748					WDR37	50& 4/79697
Lymph node expressed predcited mRNA targets of miR-200a						Thymus expressed predcited mRNA targets of miR-200a
TSC1	0					TSC1	25& 2/79697
TGFBR2	100& 9/89748					TGFBR2	12& 1/79697
STAT5A	178& 16/89748					STAT5A	200& 16/79697
STAT5B	233& 21/89748					STAT5B	125& 10/79697
STAT4	11& 1/89748					STAT4	37& 3/79697
PTEN	479& 43/89748					PTEN	62& 5/79697
RHEB	122& 11/89748					RHEB	37& 3/79697
PIAS3	22& 2/89748					PIAS3	163& 13/79697
FKBP5	77& 7/89748					FKBP5	727& 58/79697
GATA3	0					GATA3	25& 2/79697
AHR	77& 7/89748					AHR	2& 2/79697
FOXO3	77& 7/89748					FOXO3	62& 5/79697
SMAD2	155& 14/89748					SMAD2	12& 1/79697
